# Supplementary material for: Plasma proteomic signature of the risk of developing mobility disability: A 9‐year follow‐up
Source: Aging Cell. 2020 Mar 10;19(4):e13132. doi: 10.1111/acel.13132 (PMC7189986; doi:10.1111/acel.13132)
Supplement: Supplementary file 1 — Table S1 [file ACEL-19-e13132-s001.xlsx]

## Sheet: #LN00076
Supplemental Table 1.Result of protein-specific Cox proportional hazard risk on mobility disability sorted by FDR q-value and nominal p-value
Target	EntrezGene Symbol	Entrez GeneID	HR	95%CI		Raw p-value	FDR Q-Value
Cathepsin S	CTSS	1520	1.33	1.173	1.509	<.0001	0.0074
MIC-1	GDF15	9518	1.453	1.229	1.717	<.0001	0.0074
TSP2	THBS2	7058	1.435	1.217	1.692	<.0001	0.0074
FSTL3	FSTL3	10272	1.282	1.112	1.479	0.0006	0.1458
PGRP-S	PGLYRP1	8993	1.411	1.155	1.723	0.0007	0.1458
SLPI	SLPI	6590	1.259	1.101	1.439	0.0008	0.1458
FSTL1	FSTL1	11167	1.28	1.108	1.478	0.0008	0.1458
Lipocalin 2	LCN2	3934	1.247	1.095	1.421	0.0009	0.1458
HGH	GH1	2688	1.532	1.171	2.004	0.0019	0.2526
Myostatin	MSTN	2660	2.045	1.301	3.214	0.0019	0.2526
BCAM	BCAM	4059	1.34	1.079	1.663	0.008	0.6762
LTBP4	LTBP4	8425	1.228	1.055	1.429	0.008	0.6762
granzyme A	GZMA	3001	1.203	1.048	1.381	0.0087	0.6762
MMP-12	MMP12	4321	1.259	1.059	1.496	0.0089	0.6762
Ferritin	FTH1 FTL	2495 2512	0.824	0.712	0.953	0.009	0.6762
LIGHT	TNFSF14	8740	1.787	1.153	2.771	0.0095	0.6762
Sialoadhesin	SIGLEC1	6614	0.626	0.439	0.892	0.0096	0.6762
FGR	FGR	2268	1.497	1.101	2.037	0.0101	0.6762
TIMP-1	TIMP1	7076	1.217	1.047	1.414	0.0105	0.6762
Myeloperoxidase	MPO	4353	1.233	1.047	1.451	0.0118	0.6762
sRAGE	AGER	177	1.173	1.036	1.328	0.012	0.6762
CRDL1	CHRDL1	91851	1.206	1.04	1.399	0.0131	0.6762
Cyclin B1	CCNB1	891	2.024	1.156	3.542	0.0136	0.6762
Epo	EPO	2056	1.267	1.049	1.529	0.014	0.6762
IGFBP-1	IGFBP1	3484	1.202	1.037	1.393	0.0143	0.6762
ADAMTS-5	ADAMTS5	11096	1.323	1.057	1.658	0.0147	0.6762
Factor D	CFD	1675	1.212	1.038	1.414	0.0147	0.6762
CD38	CD38	952	1.453	1.07	1.972	0.0166	0.6762
Macrophage scavenger receptor	MSR1	4481	1.722	1.1	2.694	0.0174	0.6762
Histone H1.2	HIST1H1C	3006	1.445	1.066	1.959	0.0176	0.6762
PEX5	PEX5	5830	1.622	1.088	2.419	0.0177	0.6762
IGFBP-7	IGFBP7	3490	1.177	1.028	1.347	0.0183	0.6762
WIF-1	WIF1	11197	1.209	1.032	1.417	0.0186	0.6762
HCC-1	CCL14	6358	1.164	1.026	1.321	0.0186	0.6762
Galectin-8	LGALS8	3964	1.397	1.057	1.847	0.0187	0.6762
TFF3	TFF3	7033	1.212	1.032	1.422	0.0187	0.6762
ST4S6	CHST15	51363	1.17	1.025	1.336	0.0198	0.6975
TMA	TPO	7173	1.724	1.086	2.737	0.021	0.7175
FLRT2	FLRT2	23768	1.168	1.022	1.335	0.0229	0.7524
MMP-9	MMP9	4318	1.192	1.024	1.389	0.0237	0.7524
HCC-4	CCL16	6360	1.179	1.022	1.36	0.024	0.7524
ON	SPARC	6678	1.153	1.019	1.305	0.0243	0.7524
FCN1	FCN1	2219	1.39	1.042	1.855	0.0252	0.7611
contactin-1	CNTN1	1272	0.82	0.689	0.977	0.026	0.7649
Epithelial cell kinase	EPHA2	1969	1.213	1.023	1.439	0.0265	0.7649
sLeptin R	LEPR	3953	0.875	0.777	0.985	0.0275	0.7762
CATZ	CTSZ	1522	1.155	1.015	1.314	0.0292	0.7762
BPI	BPI	671	1.474	1.038	2.095	0.0303	0.7762
OLR1	OLR1	4973	1.219	1.019	1.457	0.0304	0.7762
MMP-3	MMP3	4314	0.744	0.568	0.973	0.0306	0.7762
MMP-13	MMP13	4322	1.546	1.041	2.296	0.0309	0.7762
GNS	GNS	2799	1.328	1.026	1.719	0.0314	0.7762
BNP-32	NPPB	4879	1.225	1.018	1.475	0.0316	0.7762
Cathepsin A	CTSA	5476	1.167	1.012	1.344	0.0332	0.8
Ephrin-A4	EFNA4	1945	1.172	1.012	1.357	0.0338	0.8
FCG3B	FCGR3B	2215	1.159	1.01	1.33	0.0352	0.8021
LEAP-1	HAMP	57817	0.866	0.757	0.99	0.0355	0.8021
STK16	STK16	8576	1.312	1.018	1.689	0.0358	0.8021
Spondin-1	SPON1	10418	1.181	1.011	1.38	0.0364	0.8021
MK13	MAPK13	5603	1.314	1.016	1.699	0.0375	0.8134
PACAP-27	ADCYAP1	116	1.338	1.015	1.764	0.0389	0.8208
MMP-1	MMP1	4312	1.208	1.008	1.447	0.0404	0.8208
VEGF-D	FIGF	2277	1.145	1.006	1.303	0.0404	0.8208
TIMP-2	TIMP2	7077	1.172	1.006	1.366	0.0412	0.8208
PTH	PTH	5741	1.273	1.009	1.608	0.0422	0.8208
SCGF-beta	CLEC11A	6320	1.163	1.005	1.344	0.0423	0.8208
Proteinase-3	PRTN3	5657	1.152	1.005	1.321	0.0423	0.8208
GDF-11/8	GDF11 MSTN		1.147	1.004	1.311	0.0439	0.8322
Lactoferrin	LTF	4057	1.142	1.003	1.3	0.0443	0.8322
DSC2	DSC2	1824	1.16	1.003	1.34	0.0453	0.8322
SCGF-alpha	CLEC11A	6320	1.153	1.003	1.325	0.046	0.8322
IL-1 sRI	IL1R1	3554	1.158	1.002	1.339	0.0463	0.8322
Cathepsin D	CTSD	1509	1.69	1.008	2.835	0.0467	0.8322
amyloid precursor protein	APP	351	1.135	1.001	1.288	0.0486	0.8417
sICAM-5	ICAM5	7087	1.152	1	1.327	0.0494	0.8417
PDE1A	PDE1A	5136	1.229	0.999	1.511	0.0506	0.8417
IGF-II receptor	IGF2R	3482	1.146	0.999	1.314	0.0516	0.8417
YKL-40	CHI3L1	1116	1.159	0.998	1.345	0.0528	0.8417
GIB	PLA2G1B	5319	0.712	0.503	1.007	0.0548	0.8417
b-NGF	NGF	4803	1.243	0.995	1.552	0.0549	0.8417
SDF-1	CXCL12	6387	1.15	0.997	1.326	0.0552	0.8417
H2B2E	HIST2H2BE	8349	1.187	0.996	1.415	0.0561	0.8417
PAPP-A	PAPPA	5069	1.141	0.996	1.306	0.0566	0.8417
MMP-2	MMP2	4313	1.126	0.996	1.274	0.0573	0.8417
a1-Antitrypsin	SERPINA1	5265	1.489	0.986	2.249	0.0583	0.8417
ASGR1	ASGR1	432	1.211	0.993	1.478	0.0586	0.8417
calgranulin B	S100A9	6280	1.181	0.994	1.404	0.0589	0.8417
Siglec-7	SIGLEC7	27036	0.847	0.713	1.006	0.0592	0.8417
Thrombospondin-1	THBS1	7057	1.154	0.994	1.34	0.0596	0.8417
GAS1	GAS1	2619	1.74	0.976	3.103	0.0606	0.8417
BASI	BSG	682	1.349	0.987	1.843	0.0608	0.8417
Ephrin-A2	EFNA2	1943	1.169	0.992	1.376	0.0616	0.8417
Cripto	TDGF1	6997	0.882	0.774	1.006	0.062	0.8417
ERBB3	ERBB3	2065	0.811	0.65	1.011	0.0627	0.8417
C7	C7	730	1.33	0.985	1.795	0.0628	0.8417
b2-Microglobulin	B2M	567	1.194	0.99	1.439	0.0632	0.8417
MOZ	KAT6A	7994	1.154	0.992	1.343	0.0635	0.8417
AMPK a1b1g1	PRKAA1 PRKAB1 PRKAG1	5562 5564 5571	1.229	0.988	1.529	0.0644	0.8417
CAPG	CAPG	822	1.139	0.992	1.307	0.0653	0.8417
Luteinizing hormone	CGA LHB	1081 3972	0.868	0.747	1.009	0.0655	0.8417
TNF sR-I	TNFRSF1A	7132	1.161	0.99	1.361	0.0659	0.8417
NPS-PLA2	PLA2G2A	5320	1.237	0.986	1.551	0.066	0.8417
HXK2	HK2	3099	1.283	0.982	1.675	0.0673	0.8428
Troponin T	TNNT2	7139	1.229	0.985	1.532	0.0674	0.8428
Lymphotoxin a2/b1	LTA LTB	4049 4050	1.138	0.99	1.308	0.0689	0.8536
IL-1 R4	IL1RL1	9173	1.131	0.99	1.291	0.0695	0.8536
MIP-3b	CCL19	6363	1.227	0.982	1.534	0.0725	0.8654
LGMN	LGMN	5641	1.205	0.982	1.478	0.0739	0.8654
MIP-5	CCL15	6359	1.146	0.987	1.331	0.0747	0.8654
REG4	REG4	83998	1.154	0.986	1.35	0.0747	0.8654
N-terminal pro-BNP	NPPB	4879	1.183	0.983	1.425	0.0753	0.8654
Apo A-I	APOA1	335	0.887	0.778	1.012	0.0754	0.8654
TSG-6	TNFAIP6	7130	1.142	0.986	1.323	0.0755	0.8654
LYPD3	LYPD3	27076	1.214	0.98	1.503	0.0763	0.8654
SMOC1	SMOC1	64093	1.161	0.984	1.371	0.0765	0.8654
Angiopoietin-2	ANGPT2	285	1.263	0.974	1.638	0.0787	0.8725
NRP1	NRP1	8829	1.206	0.979	1.485	0.079	0.8725
LEG9	LGALS9	3965	1.357	0.965	1.907	0.0791	0.8725
Endostatin	COL18A1	80781	1.122	0.986	1.277	0.0814	0.8832
EphB4	EPHB4	2050	1.368	0.961	1.948	0.0822	0.8832
RSPO3	RSPO3	84870	1.135	0.983	1.311	0.0833	0.8832
FSH	CGA FSHB	1081 2488	0.835	0.679	1.026	0.0858	0.8832
VEGF	VEGFA	7422	1.129	0.983	1.296	0.0862	0.8832
UNC5H3	UNC5C	8633	1.121	0.984	1.277	0.0863	0.8832
ASM3A	SMPDL3A	10924	1.529	0.94	2.487	0.0873	0.8832
FBLN3	EFEMP1	2202	1.146	0.98	1.339	0.0873	0.8832
TNR4	TNFRSF4	7293	1.237	0.969	1.58	0.088	0.8832
Plasminogen	PLG	5340	0.841	0.69	1.026	0.0883	0.8832
GDF-9	GDF9	2661	1.241	0.968	1.591	0.0885	0.8832
S100A7	S100A7	6278	0.638	0.379	1.074	0.0906	0.8832
VEGF121	VEGFA	7422	1.205	0.971	1.496	0.0909	0.8832
SECTM1	SECTM1	6398	1.16	0.976	1.378	0.0919	0.8832
MATN2	MATN2	4147	1.121	0.981	1.28	0.0923	0.8832
VCAM-1	VCAM1	7412	1.117	0.982	1.272	0.0934	0.8832
kallikrein 12	KLK12	43849	1.113	0.982	1.263	0.0944	0.8832
HHLA2	HHLA2		1.325	0.953	1.844	0.0944	0.8832
Cathepsin B	CTSB	1508	1.225	0.966	1.554	0.0945	0.8832
PDGF-AA	PDGFA	5154	1.109	0.982	1.253	0.0947	0.8832
Ubiquitin	RPS27A	6233	1.433	0.939	2.187	0.0952	0.8832
Cathepsin V	CTSV	1515	0.819	0.648	1.036	0.0957	0.8832
IL-17F	IL17F	112744	1.302	0.954	1.778	0.0968	0.8832
Siglec-3	CD33	945	0.899	0.792	1.02	0.098	0.8832
TWEAK	TNFSF12	8742	1.204	0.966	1.501	0.0984	0.8832
annexin I	ANXA1	301	1.129	0.977	1.306	0.1006	0.8832
SAA	SAA1	6288	1.276	0.953	1.709	0.1021	0.8832
IL-1Ra	IL1RN	3557	1.147	0.973	1.352	0.1032	0.8832
BLC	CXCL13	10563	1.291	0.949	1.757	0.1043	0.8832
CD244	CD244	51744	1.329	0.943	1.872	0.1045	0.8832
Coagulation Factor Xa	F10	2159	0.889	0.771	1.025	0.1048	0.8832
RSPO4	RSPO4	343637	1.216	0.96	1.54	0.1056	0.8832
CD59	CD59	966	1.129	0.975	1.308	0.1058	0.8832
Catalase	CAT	847	1.167	0.968	1.407	0.1062	0.8832
EG-VEGF	PROK1	84432	1.193	0.963	1.477	0.1064	0.8832
CK-MM	CKM	1158	0.855	0.707	1.034	0.1066	0.8832
Cytidylate kinase	CMPK1	51727	1.293	0.945	1.77	0.108	0.8832
MMP-10	MMP10	4319	1.154	0.969	1.376	0.1086	0.8832
Cystatin C	CST3	1471	1.146	0.97	1.355	0.1088	0.8832
SPARCL1	SPARCL1	8404	1.11	0.977	1.261	0.1093	0.8832
DPP2	DPP7	29952	1.242	0.953	1.62	0.1093	0.8832
Cathepsin H	CTSH	1512	1.155	0.967	1.38	0.1109	0.8832
Apo D	APOD	347	1.121	0.974	1.289	0.1111	0.8832
HDGR2	HDGFRP2	84717	1.127	0.973	1.306	0.1112	0.8832
ANP	NPPA	4878	1.36	0.931	1.986	0.1117	0.8832
CD23	FCER2	2208	1.186	0.961	1.463	0.1117	0.8832
DKK1	DKK1	22943	1.11	0.976	1.261	0.112	0.8832
PSA2	PSMA2	5683	1.147	0.968	1.359	0.1142	0.8875
RELT	RELT	84957	1.255	0.947	1.664	0.1142	0.8875
TIMD3	HAVCR2	84868	1.106	0.976	1.253	0.1146	0.8875
URB	CCDC80	151887	1.133	0.97	1.323	0.1158	0.8904
Angiopoietin-1	ANGPT1	284	1.121	0.972	1.294	0.1163	0.8904
HIF-1a	HIF1A	3091	1.162	0.963	1.401	0.1174	0.8905
Integrin aVb5	ITGAV ITGB5	3685 3693	0.554	0.264	1.163	0.1186	0.8905
NID2	NID2	22795	1.146	0.965	1.362	0.1206	0.8905
H6ST1	HS6ST1	9394	1.886	0.846	4.206	0.1208	0.8905
IL-22BP	IL22RA2	116379	1.18	0.957	1.455	0.1211	0.8905
kallikrein 14	KLK14	43847	1.13	0.968	1.318	0.1213	0.8905
BTC	BTC	685	1.368	0.92	2.034	0.1218	0.8905
RGM-C	HFE2	148738	1.231	0.946	1.604	0.1225	0.8905
Bone proteoglycan II	DCN	1634	1.113	0.972	1.275	0.1225	0.8905
BMP10	BMP10	27302	1.748	0.859	3.557	0.1233	0.8911
PTHrP	PTHLH	5744	1.618	0.876	2.987	0.124	0.8915
Fas ligand, soluble	FASLG	356	1.212	0.947	1.552	0.1268	0.8943
IL-17D	IL17D	53342	1.206	0.946	1.537	0.1298	0.8943
PSP	REG1A	5967	1.182	0.952	1.469	0.1304	0.8943
Eotaxin-2	CCL24	6369	1.243	0.937	1.649	0.1309	0.8943
TNF sR-II	TNFRSF1B	7133	1.107	0.97	1.263	0.1312	0.8943
PK3CG	PIK3CG	5294	1.118	0.967	1.293	0.1322	0.8943
MPIF-1	CCL23	6368	1.159	0.956	1.404	0.1329	0.8943
C2	C2	717	0.9	0.783	1.033	0.1335	0.8943
C4b	C4A C4B	720 721	0.902	0.789	1.032	0.135	0.8943
IF4A3	EIF4A3	9775	2.446	0.756	7.911	0.1353	0.8943
ZNRF3	ZNRF3	84133	0.506	0.207	1.239	0.1362	0.8943
Lysozyme	LYZ	4069	1.107	0.968	1.264	0.1369	0.8943
CD39	ENTPD1	953	1.129	0.962	1.326	0.1373	0.8943
GPDA	GPD1	2819	0.869	0.721	1.046	0.1379	0.8943
CCL28	CCL28	56477	1.121	0.964	1.304	0.1389	0.8943
Carbonic anhydrase 6	CA6	765	0.877	0.737	1.044	0.139	0.8943
Lymphotoxin b R	LTBR	4055	1.107	0.967	1.267	0.1393	0.8943
BFL1	BCL2A1	597	1.425	0.891	2.279	0.1397	0.8943
Histone H2A.z	H2AFZ	3015	1.179	0.948	1.468	0.1397	0.8943
GRN	GRN	2896	1.111	0.966	1.279	0.1406	0.8943
IL-15 Ra	IL15RA	3601	1.164	0.951	1.424	0.1411	0.8943
c-Myc	MYC	4609	1.267	0.924	1.738	0.1412	0.8943
PF-4	PF4	5196	1.094	0.971	1.233	0.1415	0.8943
MIA	MIA	8190	1.118	0.964	1.297	0.1415	0.8943
SLIK5	SLITRK5	26050	0.902	0.786	1.035	0.1428	0.8943
Afamin	AFM	173	0.905	0.793	1.034	0.143	0.8943
ghrelin	GHRL	51738	1.163	0.95	1.423	0.1434	0.8943
Fractalkine/CX3CL-1	CX3CL1	6376	1.1	0.968	1.25	0.1443	0.8943
Coagulation Factor X	F10	2159	0.898	0.776	1.038	0.1445	0.8943
Trypsin 2	PRSS2	5645	1.101	0.967	1.253	0.145	0.8943
IFN-b	IFNB1	3456	1.3	0.913	1.85	0.1458	0.8946
OAS1	OAS1	4938	1.193	0.94	1.516	0.1474	0.8994
ICOS	ICOS	29851	0.858	0.697	1.056	0.1479	0.8994
MMP-7	MMP7	4316	1.099	0.967	1.25	0.1492	0.9012
PYY	PYY	5697	1.108	0.964	1.274	0.1497	0.9012
NR1D1	NR1D1	9572	1.176	0.943	1.467	0.1503	0.9012
LIMP II	SCARB2	950	1.221	0.928	1.605	0.1538	0.9149
GOT1	GOT1	2805	1.105	0.963	1.266	0.1543	0.9149
Gro-a	CXCL1	2919	1.131	0.955	1.34	0.1547	0.9149
PIGR	PIGR	5284	1.142	0.95	1.372	0.1568	0.9181
SEPR	FAP	2191	0.854	0.685	1.063	0.1582	0.9181
C3b	C3	718	0.914	0.806	1.036	0.1583	0.9181
C9	C9	735	1.099	0.964	1.254	0.1583	0.9181
GPC6	GPC6	10082	1.179	0.937	1.483	0.1595	0.9181
RXFP1	RXFP1		1.278	0.908	1.799	0.1595	0.9181
Glutamate carboxypeptidase	CNDP2	55748	1.11	0.959	1.284	0.1616	0.9226
Prolactin Receptor	PRLR	5618	1.39	0.877	2.203	0.1617	0.9226
LRP1B	LRP1B	53353	0.912	0.802	1.038	0.1632	0.9274
Osteopontin	SPP1	6696	1.17	0.938	1.459	0.1649	0.933
Hat1	HAT1	8520	1.149	0.944	1.398	0.1663	0.9368
UB2G2	UBE2G2	7327	1.105	0.958	1.275	0.1694	0.9498
ART	AGRP	181	1.101	0.959	1.265	0.1712	0.9521
Nogo Receptor	RTN4R	65078	1.1	0.96	1.26	0.1719	0.9521
OPG	TNFRSF11B	4982	1.12	0.951	1.32	0.1729	0.9521
PDGF-BB	PDGFB	5155	1.086	0.964	1.224	0.1735	0.9521
C1QR1	CD93	22918	1.095	0.96	1.249	0.1746	0.9521
CTAP-III	PPBP	5473	1.089	0.963	1.233	0.1748	0.9521
CTACK	CCL27	10850	1.104	0.957	1.273	0.1749	0.9521
Dkk-4	DKK4	27121	1.099	0.958	1.261	0.1772	0.9525
a2-Macroglobulin	A2M	2	1.088	0.963	1.229	0.1773	0.9525
Angiostatin	PLG	5340	0.872	0.715	1.064	0.1778	0.9525
PDE3A	PDE3A	5139	1.188	0.925	1.528	0.1779	0.9525
MP2K4	MAP2K4	6416	0.92	0.815	1.039	0.1796	0.9577
CBX5	CBX5	23468	1.13	0.944	1.353	0.182	0.9625
PSMA	FOLH1	2346	1.199	0.918	1.566	0.1823	0.9625
FGFR-3	FGFR3	2261	1.166	0.93	1.46	0.1829	0.9625
DRAK2	STK17B	9262	1.138	0.94	1.378	0.1835	0.9625
DYRK3	DYRK3	8444	1.176	0.925	1.495	0.1855	0.9647
ERBB1	EGFR	1956	0.898	0.765	1.053	0.1857	0.9647
DAN	NBL1	4681	1.144	0.937	1.397	0.1861	0.9647
PARC	CCL18	6362	1.097	0.956	1.258	0.1872	0.965
Fas, soluble	FAS	355	1.103	0.953	1.276	0.1894	0.965
PBEF	NAMPT	10135	0.908	0.786	1.049	0.1899	0.965
TXD12	TXNDC12	51060	1.142	0.936	1.394	0.1909	0.965
IL-17 sR	IL17RA	23765	0.91	0.79	1.048	0.191	0.965
ENA-78	CXCL5	6374	0.768	0.517	1.141	0.1916	0.965
NRX3B	NRXN3	9369	1.111	0.949	1.3	0.1921	0.965
carbonic anhydrase II	CA2	760	1.251	0.893	1.752	0.193	0.965
Apo E3	APOE	348	0.919	0.809	1.044	0.1937	0.965
NOTC2	NOTCH2	4853	1.228	0.901	1.674	0.194	0.965
Arylsulfatase A	ARSA	410	1.118	0.945	1.322	0.1943	0.965
PAFAH	PLA2G7	7941	0.866	0.696	1.077	0.1953	0.9661
Rb	RB1	5925	1.179	0.917	1.516	0.1984	0.9776
JAM-B	JAM2	58494	1.084	0.958	1.227	0.2004	0.9806
C5	C5	727	0.905	0.777	1.055	0.2012	0.9806
WNT7A	WNT7A	7476	1.754	0.739	4.16	0.2025	0.9806
Renin	REN	5972	1.114	0.943	1.316	0.2031	0.9806
K-ras	KRAS	3845	1.16	0.923	1.459	0.2033	0.9806
PD-L2	PDCD1LG2	80380	0.882	0.728	1.07	0.2035	0.9806
CK-MB	CKB CKM	1152 1158	0.876	0.715	1.075	0.2046	0.9821
IL-18 BPa	IL18BP	10068	1.105	0.946	1.291	0.2069	0.9841
BDNF	BDNF	627	1.096	0.95	1.264	0.2075	0.9841
SEM6B	SEMA6B	10501	1.089	0.953	1.245	0.2079	0.9841
a2-Antiplasmin	SERPINF2	5345	0.899	0.761	1.061	0.2086	0.9841
C5b, 6 Complex	C5 C6	727 729	0.917	0.801	1.05	0.2099	0.9841
Ku70	XRCC6	2547	1.177	0.912	1.518	0.2104	0.9841
Calcineurin B a	PPP3R1	5534	1.119	0.938	1.335	0.2117	0.9841
P-Cadherin	CDH3	1001	1.095	0.95	1.262	0.2119	0.9841
PTN	PTN	5764	1.199	0.901	1.595	0.2124	0.9841
annexin II	ANXA2	302	1.104	0.945	1.291	0.2126	0.9841
Kallikrein 11	KLK11	11012	1.086	0.953	1.237	0.2166	0.9982
MMP-14	MMP14	4323	1.148	0.922	1.431	0.2178	0.9982
CDK5/p35	CDK5 CDK5R1	1020 8851	1.167	0.913	1.492	0.2182	0.9982
Thymidine kinase	TK1	7083	1.132	0.929	1.379	0.2187	0.9982
IL-16	IL16	3603	1.133	0.928	1.384	0.2205	0.9983
FABP	FABP3	2170	1.11	0.939	1.313	0.2211	0.9983
Cystatin-S	CST4	1472	1.24	0.878	1.752	0.2223	0.9983
Protein C	PROC	5624	0.914	0.79	1.056	0.2227	0.9983
PESC	PES1	23481	1.167	0.91	1.498	0.2232	0.9983
TYK2	TYK2	7297	1.107	0.94	1.305	0.2235	0.9983
annexin VI	ANXA6	309	1.076	0.956	1.212	0.2253	0.9983
Coactosin-like protein	COTL1	23406	0.775	0.513	1.171	0.2256	0.9983
CNTN2	CNTN2	6900	1.09	0.948	1.255	0.2271	0.9983
DnaJ homolog	DNAJC19	131118	1.089	0.948	1.25	0.228	0.9983
LRRT3	LRRTM3	347731	0.755	0.477	1.193	0.2285	0.9983
LIF sR	LIFR	3977	1.09	0.947	1.256	0.2289	0.9983
NAP-2	PPBP	5473	1.079	0.953	1.223	0.23	0.9983
Mn SOD	SOD2	6648	0.928	0.821	1.049	0.2307	0.9983
BSSP4	PRSS22	64063	1.158	0.91	1.472	0.2324	0.9983
CRP	CRP	1401	1.079	0.952	1.222	0.2341	0.9983
TIG2	RARRES2	5919	1.132	0.922	1.391	0.2362	0.9983
Integrin a1b1	ITGA1 ITGB1	3672 3688	1.097	0.941	1.28	0.2372	0.9983
Heparin cofactor II	SERPIND1	3053	0.92	0.8	1.057	0.2383	0.9983
C3a	C3	718	1.187	0.892	1.58	0.2384	0.9983
IGFBP-5	IGFBP5	3488	1.09	0.944	1.26	0.2393	0.9983
Ck-b-8-1	CCL23	6368	1.088	0.945	1.252	0.2403	0.9983
Osteocalcin	BGLAP	632	1.171	0.9	1.523	0.2411	0.9983
kallikrein 5	KLK5	25818	0.815	0.579	1.148	0.2418	0.9983
QORL1	CRYZL1	9946	0.897	0.747	1.077	0.2446	0.9983
Mammaglobin 2	SCGB2A1	4246	1.083	0.946	1.24	0.2453	0.9983
PAI-1	SERPINE1	5054	1.29	0.839	1.984	0.246	0.9983
Activated Protein C	PROC	5624	1.177	0.893	1.55	0.2469	0.9983
MO2R1	CD200R1	131450	0.872	0.691	1.1	0.247	0.9983
Growth hormone receptor	GHR	2690	0.912	0.78	1.066	0.2474	0.9983
Eotaxin-3	CCL26	10344	1.205	0.878	1.652	0.248	0.9983
PolyUbiquitin K48	UBB	7314	1.207	0.877	1.661	0.2488	0.9983
GITR	TNFRSF18	8784	0.669	0.338	1.326	0.2495	0.9983
PAK3	PAK3	5063	1.171	0.895	1.533	0.2497	0.9983
PDGFRA	PDGFRA	5156	0.783	0.516	1.188	0.2502	0.9983
Ephrin-A5	EFNA5	1946	1.086	0.943	1.25	0.2513	0.9983
RGMA	RGMA	56963	1.079	0.948	1.228	0.2514	0.9983
Soggy-1	DKKL1	27120	1.093	0.939	1.272	0.2531	0.9983
RANK	TNFRSF11A	8792	1.136	0.912	1.416	0.2554	0.9983
calreticulin	CALR	811	1.567	0.722	3.401	0.2556	0.9983
CAD15	CDH15	1013	1.116	0.924	1.347	0.2557	0.9983
FGF-5	FGF5	2250	0.65	0.309	1.367	0.2558	0.9983
CD40 ligand, soluble	CD40LG	959	0.844	0.63	1.131	0.2562	0.9983
cGMP-stimulated PDE	PDE2A	5138	1.149	0.904	1.461	0.2569	0.9983
SP-D	SFTPD	6441	1.112	0.925	1.338	0.259	0.9983
CTLA-4	CTLA4	1493	0.86	0.661	1.119	0.2607	0.9983
Thyroglobulin	TG	7038	1.103	0.929	1.31	0.2613	0.9983
JAML1	AMICA1	120425	1.235	0.855	1.784	0.2614	0.9983
IFN-g R1	IFNGR1	3459	1.144	0.904	1.448	0.2617	0.9983
HO-2	HMOX2	3163	1.178	0.885	1.567	0.262	0.9983
Fucosyltransferase 3	FUT3	2525	1.273	0.835	1.943	0.2622	0.9983
I-309	CCL1	6346	1.352	0.798	2.289	0.2623	0.9983
ASAHL	NAAA	27163	0.917	0.789	1.067	0.2624	0.9983
PKC-G	PRKCG	5582	1.15	0.9	1.469	0.2633	0.9983
Elastase	ELANE	1991	1.211	0.864	1.698	0.2669	0.9983
CD36 ANTIGEN	CD36	948	0.922	0.799	1.064	0.268	0.9983
INGR2	IFNGR2	3460	0.846	0.629	1.138	0.2688	0.9983
FAK1	PTK2	5747	2.002	0.583	6.875	0.2701	0.9983
SEM5A	SEMA5A	9037	0.893	0.731	1.092	0.2705	0.9983
FGF-19	FGF19	9965	0.92	0.792	1.068	0.2715	0.9983
4-1BB ligand	TNFSF9	8744	1.173	0.883	1.558	0.2716	0.9983
DKK3	DKK3	27122	1.075	0.945	1.222	0.2741	0.9983
CDK1/cyclin B	CDC2 CCNB1	983 891	1.087	0.936	1.263	0.2742	0.9983
NCAM-L1	L1CAM	3897	0.832	0.598	1.158	0.2749	0.9983
C1r	C1R	715	0.932	0.821	1.058	0.275	0.9983
ERP29	ERP29	10961	1.089	0.934	1.269	0.276	0.9983
ASAH2	ASAH2	56624	1.162	0.887	1.524	0.2762	0.9983
Tenascin	TNC	3371	1.07	0.947	1.209	0.2762	0.9983
Eotaxin	CCL11	6356	1.074	0.944	1.222	0.2775	0.9983
C4	C4A C4B	720 721	0.937	0.834	1.054	0.2779	0.9983
FGF-18	FGF18	8817	1.248	0.836	1.864	0.2785	0.9983
CNTFR alpha	CNTFR	1271	1.072	0.945	1.215	0.2804	0.9983
NRX1B	NRXN1	9378	1.131	0.904	1.415	0.2816	0.9983
CDK2/cyclin A	CDK2 CCNA2	1017 890	1.35	0.78	2.337	0.2836	0.9983
CAMK2A	CAMK2A	815	1.084	0.935	1.255	0.2847	0.9983
Protease nexin I	SERPINE2	5270	1.087	0.933	1.268	0.2849	0.9983
GM-CSF	CSF2	1437	1.584	0.682	3.683	0.285	0.9983
Dtk	TYRO3	7301	0.901	0.745	1.091	0.2858	0.9983
TCCR	IL27RA	9466	1.088	0.932	1.27	0.2858	0.9983
phosphoglycerate kinase 1	PGK1	5230	1.083	0.935	1.253	0.2864	0.9983
PLCG1	PLCG1	5335	1.099	0.923	1.309	0.2872	0.9983
CD30	TNFRSF8	943	1.087	0.931	1.27	0.291	0.9983
TFPI	TFPI	7035	1.069	0.945	1.209	0.2915	0.9983
SPINT2	SPINT2	10653	1.08	0.936	1.247	0.2919	0.9983
LCK	LCK	3932	1.272	0.811	1.995	0.2954	0.9983
SREC-I	SCARF1	8578	1.072	0.941	1.222	0.2969	0.9983
IL-6	IL6	3569	1.245	0.825	1.881	0.297	0.9983
PLXB2	PLXNB2	23654	1.067	0.945	1.205	0.2976	0.9983
HMGR	HMGCR	3156	1.141	0.89	1.462	0.2976	0.9983
Contactin-4	CNTN4	152330	1.068	0.944	1.208	0.2981	0.9983
IL-1F8	IL36B	27177	1.133	0.895	1.434	0.2983	0.9983
TGF-b R III	TGFBR3	7049	1.074	0.939	1.228	0.2988	0.9983
Nidogen	NID1	4811	1.073	0.939	1.227	0.3003	0.9983
GDF-11	GDF11	10220	1.253	0.816	1.926	0.3029	0.9983
PIM1	PIM1	5292	0.773	0.473	1.264	0.3053	0.9983
PIAS4	PIAS4	51588	1.14	0.887	1.464	0.3066	0.9983
GFRa-1	GFRA1	2674	1.09	0.924	1.285	0.3069	0.9983
PGP9.5	UCHL1	7345	1.114	0.905	1.372	0.3084	0.9983
KI3S1	KIR3DS1	3813	1.133	0.891	1.44	0.3096	0.9983
TRY3	PRSS3	5646	1.081	0.93	1.257	0.3099	0.9983
NKp46	NCR1	9437	1.168	0.865	1.576	0.3113	0.9983
Marapsin	PRSS27	83886	1.107	0.909	1.349	0.3121	0.9983
HPG-	HPGD	3248	1.119	0.9	1.391	0.3134	0.9983
P-Selectin	SELP	6403	1.072	0.937	1.226	0.3143	0.9983
Stanniocalcin-1	STC1	6781	1.07	0.938	1.22	0.3158	0.9983
IL-17B	IL17B	27190	1.135	0.885	1.455	0.3171	0.9983
Vitronectin	VTN	7448	1.065	0.942	1.204	0.3183	0.9983
LAG-1	CCL4L1	388372	1.16	0.866	1.555	0.3192	0.9983
41	EPB41	2035	1.089	0.92	1.289	0.3195	0.9983
KPCT	PRKCQ	5588	1.089	0.92	1.289	0.3199	0.9983
GCKR	GCKR	2646	1.146	0.874	1.502	0.3234	0.9983
IDS	IDS	3423	0.93	0.805	1.075	0.3264	0.9983
NRG4	NRG4	145957	1.208	0.828	1.762	0.3269	0.9983
Kallistatin	SERPINA4	5267	0.935	0.816	1.07	0.328	0.9983
Elafin	PI3	5266	1.074	0.931	1.239	0.329	0.9983
GAPDH, liver	GAPDH	2597	0.911	0.756	1.099	0.3303	0.9983
Survivin	BIRC5	332	1.072	0.932	1.233	0.3312	0.9983
Kallikrein 7	KLK7	5650	1.073	0.93	1.238	0.3338	0.9983
MRC2	MRC2	9902	1.062	0.94	1.199	0.3345	0.9983
ATS13	ADAMTS13	11093	0.93	0.802	1.078	0.3356	0.9983
MEK1	MAP2K1	5604	1.072	0.93	1.236	0.3359	0.9983
CATE	CTSE	1510	1.143	0.87	1.502	0.3359	0.9983
DC-SIGN	CD209	30835	0.935	0.814	1.073	0.3368	0.9983
TARC	CCL17	6361	1.076	0.926	1.25	0.3369	0.9983
Carbonic Anhydrase IV	CA4	762	1.127	0.883	1.438	0.337	0.9983
IL-17 RD	IL17RD	54756	1.108	0.899	1.366	0.3373	0.9983
MCP-1	CCL2	6347	1.119	0.889	1.408	0.3386	0.9983
AURKB	AURKB	9212	1.126	0.882	1.438	0.3391	0.9983
ECM1	ECM1	1893	0.933	0.809	1.076	0.3402	0.9983
TGF-b3	TGFB3	7043	1.104	0.901	1.354	0.3404	0.9983
CD97	CD97	976	1.063	0.937	1.206	0.3407	0.9983
IR	INSR	3643	0.938	0.821	1.071	0.3422	0.9983
IL22RA1	IL22RA1	58985	1.233	0.801	1.898	0.3422	0.9983
LG3BP	LGALS3BP	3959	0.929	0.798	1.082	0.3426	0.9983
PECAM-1	PECAM1	5175	1.073	0.927	1.243	0.343	0.9983
G-CSF	CSF3	1440	1.814	0.53	6.216	0.343	0.9983
Apo E	APOE	348	0.935	0.813	1.075	0.3436	0.9983
TPSG1	TPSG1	25823	0.758	0.426	1.347	0.3441	0.9983
PFD5	PFDN5	5204	1.074	0.926	1.247	0.3443	0.9983
4EBP2	EIF4EBP2	1979	1.091	0.911	1.307	0.3448	0.9983
NET1	NTN1	9423	1.167	0.847	1.608	0.3455	0.9983
GPVI	GP6	51206	1.066	0.933	1.218	0.3459	0.9983
Ficolin-3	FCN3	8547	0.937	0.82	1.072	0.3464	0.9983
CD109	CD109	135228	0.938	0.82	1.072	0.3466	0.9983
CK-BB	CKB	1152	1.217	0.808	1.833	0.3467	0.9983
PCI	SERPINA5	5104	0.944	0.837	1.065	0.3485	0.9983
Ephrin-A3	EFNA3	1944	1.115	0.887	1.402	0.3503	0.9983
sTie-2	TEK	7010	1.078	0.92	1.264	0.3528	0.9983
CYTD	CST5	1473	0.938	0.82	1.073	0.3529	0.9983
PPIE	PPIE	10450	1.066	0.931	1.221	0.3556	0.9983
HNRPQ	SYNCRIP	10492	1.077	0.92	1.262	0.3556	0.9983
MATN3	MATN3	4148	1.08	0.917	1.271	0.3564	0.9983
alpha-1-antichymotrypsin complex	SERPINA3		1.109	0.89	1.382	0.3579	0.9983
H2A3	HIST3H2A		1.161	0.844	1.598	0.359	0.9983
IL-20	IL20	50604	1.07	0.926	1.238	0.3592	0.9983
ITI heavy chain H4	ITIH4	3700	0.946	0.841	1.065	0.3593	0.9983
CEBPB	CEBPB	1051	1.107	0.889	1.377	0.3631	0.9983
Thrombin	F2	2147	1.064	0.931	1.216	0.3638	0.9983
Laminin	LAMA1 LAMB1 LAMC1	284217 3912 3915	1.068	0.926	1.233	0.365	0.9983
C3	C3	718	0.937	0.815	1.078	0.366	0.9983
KPCI	PRKCI	5584	1.083	0.911	1.288	0.3663	0.9983
ROR1	ROR1	4919	1.067	0.927	1.229	0.3664	0.9983
ENPP7	ENPP7	339221	1.07	0.924	1.239	0.367	0.9983
BAFF Receptor	TNFRSF13C	115650	0.903	0.723	1.128	0.3675	0.9983
OX2G	CD200	4345	1.08	0.913	1.278	0.3682	0.9983
PlGF	PGF	5228	1.13	0.865	1.477	0.3693	0.9983
Livin B	BIRC7	79444	1.162	0.837	1.611	0.3694	0.9983
4-1BB	TNFRSF9	3604	0.484	0.098	2.377	0.3712	0.9983
LY9	LY9	4063	1.063	0.929	1.216	0.3723	0.9983
STAT1	STAT1	6772	1.069	0.922	1.24	0.3738	0.9983
sICAM-3	ICAM3	3385	1.165	0.831	1.632	0.3752	0.9983
sE-Selectin	SELE	6401	1.055	0.937	1.189	0.3759	0.9983
Apo E4	APOE	348	0.945	0.832	1.072	0.3761	0.9983
ANGL4	ANGPTL4	51129	1.074	0.917	1.259	0.3766	0.9983
MIP-1a	CCL3	6348	1.104	0.886	1.377	0.3769	0.9983
MCP-4	CCL13	6357	1.235	0.772	1.977	0.3782	0.9983
MICB	MICB	4277	0.807	0.5	1.302	0.3788	0.9983
Calpastatin	CAST	831	0.936	0.808	1.084	0.3791	0.9983
ENTP5	ENTPD5	957	0.9	0.71	1.139	0.38	0.9983
MAPK5	MAPKAPK5	8550	1.184	0.812	1.724	0.3802	0.9983
EphA5	EPHA5	2044	1.152	0.839	1.582	0.3807	0.9983
BGH3	TGFBI	7045	1.059	0.931	1.203	0.3831	0.9983
CNDP1	CNDP1	84735	1.064	0.926	1.222	0.3838	0.9983
Olfactomedin-4	OLFM4	10562	1.093	0.894	1.337	0.385	0.9983
SIG14	SIGLEC14	100049587	1.053	0.937	1.184	0.3855	0.9983
DRR1	FAM107A	11170	1.096	0.891	1.346	0.3858	0.9983
LDLR	LDLR	3949	1.139	0.848	1.53	0.3859	0.9983
Caspase-10	CASP10	843	0.797	0.477	1.332	0.3868	0.9983
HVEM	TNFRSF14	8764	1.173	0.815	1.689	0.3897	0.9983
ALT	GPT	2875	0.933	0.797	1.093	0.3907	0.9983
TrkC	NTRK3	4916	1.059	0.929	1.208	0.3909	0.9983
GDNF	GDNF	2668	2.295	0.343	15.345	0.3914	0.9983
HCK	HCK	3055	1.151	0.834	1.589	0.3921	0.9983
C3adesArg	C3	718	0.947	0.837	1.072	0.3924	0.9983
I-TAC	CXCL11	6373	1.075	0.911	1.268	0.3924	0.9983
SAP	APCS	325	0.943	0.823	1.08	0.3944	0.9983
KIF23	KIF23	9493	1.078	0.906	1.282	0.3963	0.9983
Protein disulfide isomerase A3	PDIA3	2923	1.063	0.923	1.224	0.3986	0.9983
Nectin-like protein 2	CADM1	23705	0.941	0.816	1.085	0.4011	0.9983
hnRNP A2/B1	HNRNPA2B1	3181	1.069	0.915	1.248	0.4012	0.9983
B7-H2	ICOSLG	23308	1.074	0.91	1.267	0.4015	0.9983
MRCKB	CDC42BPB	9578	1.132	0.847	1.512	0.402	0.9983
LAG-3	LAG3	3902	0.949	0.839	1.073	0.4024	0.9983
complement factor H-related 5	CFHR5	81494	1.062	0.923	1.221	0.4024	0.9983
RGMB	RGMB	285704	1.073	0.91	1.265	0.4031	0.9983
NACA	NACA	4666	1.058	0.926	1.209	0.4037	0.9983
GPC5	GPC5	2262	1.297	0.704	2.391	0.4041	0.9983
IL-34	IL34	146433	1.102	0.877	1.385	0.4045	0.9983
STAT6	STAT6	6778	1.447	0.606	3.452	0.4053	0.9983
Artemin	ARTN	9048	0.867	0.619	1.214	0.4055	0.9983
LD78-beta	CCL3L1	414062	1.075	0.906	1.275	0.4059	0.9983
MATK	MATK	4145	0.728	0.343	1.543	0.4071	0.9983
CSF-1	CSF1	1435	1.072	0.909	1.263	0.4085	0.9983
HMG-1	HMGB1	3146	1.079	0.9	1.294	0.4091	0.9983
ESAM	ESAM	90952	1.059	0.924	1.215	0.4092	0.9983
Mcl-1	MCL1	4170	0.887	0.666	1.181	0.4097	0.9983
Collectin Kidney 1	COLEC11	78989	0.944	0.822	1.084	0.4108	0.9983
Peroxiredoxin-5	PRDX5	25824	1.188	0.788	1.792	0.4115	0.9983
CgA	CHGA	1113	1.06	0.923	1.217	0.4123	0.9983
WISP-3	WISP3	8838	0.877	0.639	1.202	0.4143	0.9983
sFRP-3	FRZB	2487	1.066	0.914	1.244	0.4161	0.9983
discoidin domain receptor 1	DDR1	780	1.313	0.679	2.538	0.4183	0.9983
PDXK	PDXK	8566	1.062	0.917	1.23	0.4189	0.9983
TSH	CGA TSHB	1081 12372	1.197	0.772	1.857	0.4211	0.9983
TIMP-3	TIMP3	7078	1.075	0.9	1.284	0.4229	0.9983
IL-3	IL3	3562	1.089	0.883	1.343	0.4244	0.9983
B7-H1	CD274	29126	1.225	0.744	2.018	0.4256	0.9983
BST1	BST1	683	1.051	0.93	1.188	0.4264	0.9983
BCL6	BCL6	604	0.896	0.681	1.178	0.4295	0.9983
HAI-1	SPINT1	6692	1.133	0.83	1.546	0.4307	0.9983
CDC37	CDC37	11140	1.06	0.916	1.227	0.4309	0.9983
IMDH1	IMPDH1	3614	1.084	0.886	1.326	0.431	0.9983
EPHB2	EPHB2	2048	1.06	0.917	1.226	0.4325	0.9983
SLAF6	SLAMF6	114836	1.072	0.901	1.276	0.4333	0.9983
NET4	NTN4	59277	1.087	0.882	1.339	0.4334	0.9983
EphB6	EPHB6	2051	1.06	0.916	1.227	0.4335	0.9983
IgD	IGHD IGK@ IGL@	3495 50802 3535	0.919	0.743	1.136	0.4337	0.9983
17-beta-HSD 1	HSD17B1	3292	1.088	0.881	1.343	0.434	0.9983
HEMK2	N6AMT1	29104	1.057	0.92	1.215	0.4341	0.9983
Cytochrome c	CYCS	54205	0.884	0.648	1.205	0.4357	0.9983
PAK7	PAK7	57144	1.06	0.915	1.229	0.4363	0.9983
CLF-1/CLC Complex	CRLF1 CLCF1	9244 23529	0.915	0.731	1.145	0.4384	0.9983
sICAM-2	ICAM2	3384	1.128	0.832	1.528	0.4387	0.9983
PLPP	PDXP	57026	1.057	0.918	1.217	0.4414	0.9983
CD22	CD22	933	1.065	0.906	1.252	0.4434	0.9983
FGF-8A	FGF8	2253	1.087	0.878	1.347	0.444	0.9983
LRP8	LRP8	7804	0.798	0.448	1.423	0.4444	0.9983
NEUREGULIN-1	NRG1	3084	0.868	0.603	1.25	0.447	0.9983
Tropomyosin 2	TPM2	7169	1.057	0.916	1.219	0.4485	0.9983
ULBP-2	ULBP2	80328	0.826	0.503	1.355	0.4486	0.9983
IGFBP-3	IGFBP3	3486	1.057	0.916	1.219	0.449	0.9983
NXPH1	NXPH1	30010	0.956	0.851	1.074	0.4491	0.9983
BMP-7	BMP7	655	1.074	0.893	1.292	0.4506	0.9983
KI2L4	KIR2DL4	3805	1.064	0.905	1.251	0.4516	0.9983
EPHAA	EPHA10	284656	1.29	0.664	2.505	0.4517	0.9983
JAK2	JAK2	3717	0.956	0.85	1.075	0.4518	0.9983
Granzyme H	GZMH	2999	1.085	0.878	1.34	0.452	0.9983
Factor B	CFB	629	0.949	0.829	1.087	0.4522	0.9983
IgA	IGHA1 IGHA2	3493 3494	1.058	0.914	1.225	0.4523	0.9983
SHBG	SHBG	6462	0.945	0.815	1.096	0.453	0.9983
TLR4	TLR4	7099	1.169	0.777	1.759	0.4544	0.9983
PCNA	PCNA	5111	1.162	0.784	1.723	0.455	0.9983
MCP-3	CCL7	6354	0.859	0.576	1.28	0.4553	0.9983
CBPE	CPE	1363	1.28	0.669	2.45	0.4558	0.9983
Glypican 3	GPC3	2719	0.91	0.71	1.166	0.4562	0.9983
Gastrin-releasing peptide	GRP	2922	1.092	0.866	1.378	0.4569	0.9983
TrkB	NTRK2	4915	0.906	0.7	1.175	0.4577	0.9983
BCMA	TNFRSF17	608	1.053	0.919	1.206	0.4578	0.9983
Periostin	POSTN	10631	1.267	0.676	2.375	0.4605	0.9983
NKp44	NCR2	9436	1.068	0.896	1.274	0.4621	0.9983
Activin A	INHBA	3624	1.051	0.921	1.198	0.4627	0.9983
RANTES	CCL5	6352	1.048	0.924	1.19	0.4643	0.9983
IFN-lambda 2	IFNL2	282616	1.116	0.832	1.496	0.4647	0.9983
IRF1	IRF1	3659	1.138	0.804	1.611	0.4657	0.9983
PSME3	PSME3	10197	1.14	0.801	1.624	0.4661	0.9983
MBL	MBL2	4153	1.05	0.92	1.198	0.4681	0.9983
CD5L	CD5L	922	0.94	0.794	1.112	0.4689	0.9983
EFNB1	EFNB1	1947	1.055	0.913	1.218	0.4689	0.9983
Fibronectin	FN1	2335	0.946	0.813	1.1	0.4693	0.9983
Leptin	LEP	3952	1.076	0.882	1.312	0.4701	0.9983
Fibrinogen	FGA FGB FGG	2243 2244 2266	0.951	0.83	1.09	0.4706	0.9983
Cathepsin G	CTSG	1511	1.062	0.902	1.251	0.4708	0.9983
EFNB2	EFNB2	1948	1.049	0.92	1.196	0.4715	0.9983
EDAR	EDAR	10913	0.934	0.776	1.124	0.4727	0.9983
AMPM2	METAP2	10988	0.938	0.787	1.117	0.4728	0.9983
FLRT3	FLRT3	23767	1.048	0.921	1.193	0.4755	0.9983
OX40 Ligand	TNFSF4	7292	0.888	0.64	1.232	0.4756	0.9983
Desmoglein-1	DSG1	1828	0.896	0.663	1.211	0.4757	0.9983
FGF-20	FGF20	26281	0.791	0.413	1.515	0.4789	0.9983
PRKACA	PRKACA	5566	0.949	0.822	1.097	0.4793	0.9983
Prothrombin	F2	2147	0.958	0.851	1.079	0.4813	0.9983
Met	MET	4233	0.954	0.836	1.088	0.4821	0.9983
IL-11	IL11	3589	1.186	0.736	1.913	0.4839	0.9983
Lectin, mannose-binding 2	LMAN2	10960	1.058	0.904	1.238	0.4841	0.9983
MMP-16	MMP16	4325	1.197	0.722	1.984	0.4857	0.9983
Coagulation Factor XI	F11	2160	0.948	0.817	1.101	0.4878	0.9983
PPAC	ACP1	52	0.943	0.799	1.113	0.4879	0.9983
MASP3	MASP1	5648	1.05	0.915	1.203	0.488	0.9983
Protein disulfide-isomerase	P4HB	5034	0.74	0.316	1.734	0.4884	0.9983
Cadherin-5	CDH5	1003	1.045	0.922	1.184	0.4897	0.9983
TFF1	TFF1	7031	0.951	0.824	1.097	0.49	0.9983
CHKB	CHKB	1120	1.057	0.904	1.235	0.49	0.9983
FN1.3	FN1	2335	0.942	0.793	1.117	0.4908	0.9983
Layilin	LAYN	143903	1.173	0.745	1.847	0.4919	0.9983
Azurocidin	AZU1	566	1.054	0.907	1.226	0.493	0.9983
MMP-8	MMP8	4317	1.064	0.891	1.27	0.4932	0.9983
Sonic Hedgehog	SHH	6469	0.936	0.776	1.131	0.495	0.9983
Flt-3	FLT3	2322	1.053	0.908	1.221	0.4952	0.9983
SRCN1	SRC	6714	0.941	0.79	1.121	0.4957	0.9983
CD226	CD226	10666	1.178	0.735	1.885	0.4961	0.9983
FGF-8B	FGF8	2253	0.909	0.689	1.198	0.4969	0.9983
NovH	NOV	4856	1.148	0.771	1.708	0.4976	0.9983
GI24	C10orf54		1.054	0.906	1.226	0.4977	0.9983
XEDAR	EDA2R	60401	1.103	0.83	1.465	0.5008	0.9983
RBP	RBP4	5950	1.082	0.86	1.36	0.5017	0.9983
sTie-1	TIE1	7075	1.041	0.925	1.172	0.5018	0.9983
CSRP3	CSRP3	8048	1.066	0.885	1.284	0.5023	0.9983
IFN10	IFNA10	3446	0.838	0.499	1.406	0.5023	0.9983
ILT-4	LILRB2	10288	1.051	0.908	1.217	0.5029	0.9983
ACE2	ACE2	59272	0.933	0.761	1.143	0.5029	0.9983
FGFR-2	FGFR2	2263	1.293	0.609	2.742	0.5033	0.9983
FCG2B	FCGR2B	2213	0.953	0.829	1.096	0.5038	0.9983
KLRF1	KLRF1	51348	1.072	0.873	1.316	0.5074	0.9983
IgE	IGHE IGK@ IGL@	3497 50802 3535	0.917	0.709	1.186	0.5076	0.9983
TS	TYMS	7298	0.658	0.191	2.27	0.5082	0.9983
C5a	C5	727	0.944	0.794	1.121	0.51	0.9983
MP2K3	MAP2K3	5606	1.051	0.907	1.217	0.5103	0.9983
PEDF	SERPINF1	5176	1.044	0.919	1.185	0.5103	0.9983
40S ribosomal protein SA	RPSA	3921	1.088	0.846	1.399	0.5107	0.9983
3HIDH	HIBADH	11112	1.118	0.802	1.56	0.5108	0.9983
IF4G2	EIF4G2	1982	1.048	0.911	1.205	0.5117	0.9983
Bcl-2	BCL2	596	1.101	0.826	1.466	0.512	0.9983
Secretin	SCT	6343	1.095	0.834	1.437	0.5134	0.9983
Lumican	LUM	4060	1.05	0.906	1.218	0.5141	0.9983
DAPK2	DAPK2	23604	1.064	0.883	1.281	0.5154	0.9983
OBCAM	OPCML	4978	1.056	0.897	1.242	0.5157	0.9983
CYTT	CST2	1470	1.044	0.916	1.191	0.5164	0.9983
ATP synthase beta chain	ATP5B	506	1.051	0.904	1.224	0.5164	0.9983
IFN-a/b R1	IFNAR1	3454	0.765	0.34	1.72	0.5167	0.9983
ERBB4	ERBB4	2066	0.87	0.571	1.326	0.5171	0.9983
PACAP-38	ADCYAP1	116	0.9	0.653	1.24	0.5187	0.9983
IL-17 RC	IL17RC	84818	0.91	0.683	1.212	0.5191	0.9983
Glutathione S-transferase Pi	GSTP1	2950	1.043	0.918	1.184	0.52	0.9983
FAM3D	FAM3D	131177	0.956	0.832	1.097	0.5202	0.9983
MED-1	MED1	5469	0.959	0.843	1.09	0.5202	0.9983
PGCB	BCAN	63827	0.946	0.797	1.122	0.5221	0.9983
CNTF	CNTF	1270	1.069	0.871	1.313	0.5229	0.9983
SCF sR	KIT	3815	0.96	0.845	1.089	0.5234	0.9983
TSLP	TSLP	85480	1.061	0.885	1.271	0.5235	0.9983
DLRB1	DYNLRB1	83658	1.052	0.9	1.229	0.5244	0.9983
FGF-4	FGF4	2249	1.048	0.906	1.213	0.5266	0.9983
IL-17B R	IL17RB	55540	1.128	0.777	1.636	0.527	0.9983
YES	YES1	7525	1.045	0.911	1.199	0.5277	0.9983
SGTA	SGTA	6449	1.048	0.906	1.213	0.528	0.9983
GFRa-2	GFRA2	2675	0.959	0.843	1.092	0.5285	0.9983
Cadherin-12	CDH12	1010	1.112	0.799	1.547	0.5291	0.9983
6Ckine	CCL21	6366	1.049	0.904	1.217	0.53	0.9983
PPase	PPA1	5464	0.953	0.82	1.108	0.5315	0.9983
CSK21	CSNK2A1	1457	1.05	0.9	1.225	0.5348	0.9983
RSPO2	RSPO2	340419	1.047	0.905	1.211	0.5356	0.9983
C1QBP	C1QBP	708	1.046	0.908	1.205	0.5361	0.9983
MICA	MICA	4276	1.067	0.868	1.312	0.5374	0.9983
Prekallikrein	KLKB1	3818	0.954	0.821	1.108	0.5376	0.9983
transcription factor MLR1, isoform CRA_b	LCORL	254251	1.069	0.864	1.323	0.5378	0.9983
BRF-1	BRF1	2972	1.176	0.701	1.973	0.54	0.9983
cIAP-2	BIRC3	330	1.085	0.836	1.408	0.5402	0.9983
IL-6 sRa	IL6R	3570	0.958	0.834	1.1	0.5404	0.9983
a2-HS-Glycoprotein	AHSG	197	1.044	0.909	1.199	0.5412	0.9983
Aflatoxin B1 aldehyde reductase	AKR7A2	8574	1.049	0.9	1.221	0.5416	0.9983
Haptoglobin, Mixed Type	HP	3240	0.961	0.847	1.091	0.5422	0.9983
GFRa-3	GFRA3	2676	1.13	0.763	1.675	0.5422	0.9983
gpIIbIIIa	ITGA2B ITGB3	3674 3690	1.051	0.895	1.234	0.5426	0.9983
Carbonic anhydrase I	CA1	759	1.064	0.871	1.3	0.5429	0.9983
DSCAM	DSCAM	1826	1.099	0.81	1.493	0.5436	0.9983
DLL4	DLL4	54567	1.08	0.841	1.387	0.544	0.9983
TNF-b	LTA	4049	1.088	0.827	1.431	0.5468	0.9983
Coagulation Factor VII	F7	2155	0.957	0.83	1.104	0.5472	0.9983
TLR4:MD-2 complex	TLR4 LY96	7099 23643	0.951	0.807	1.12	0.5474	0.9983
Kallikrein 6	KLK6	5653	1.058	0.88	1.272	0.5475	0.9983
Activin AB	INHBA INHBB	3624 3625	1.298	0.554	3.04	0.548	0.9983
CD83	CD83	9308	1.083	0.833	1.408	0.5503	0.9983
MSP R	MST1R	4486	0.552	0.079	3.882	0.5506	0.9983
C8	C8A C8B C8G	731 732 733	1.041	0.912	1.189	0.5513	0.9983
MBD4	MBD4	8930	1.072	0.852	1.348	0.5539	0.9983
Caspase-2	CASP2	835	1.118	0.772	1.62	0.5546	0.9983
IL-4 sR	IL4R	3566	1.214	0.638	2.308	0.5547	0.9983
TACI	TNFRSF13B	23495	1.054	0.884	1.257	0.5553	0.9983
ARMEL	CDNF	441549	1.062	0.869	1.299	0.5558	0.9983
uPA	PLAU	5328	1.059	0.875	1.283	0.5558	0.9983
HSP 40	DNAJB1	3337	0.949	0.799	1.128	0.5559	0.9983
PDE7A	PDE7A	5150	0.898	0.628	1.285	0.5566	0.9983
TrATPase	ACP5	54	0.961	0.842	1.097	0.5568	0.9983
S100A6	S100A6	6277	1.059	0.874	1.284	0.5575	0.9983
NCC27	CLIC1	1192	1.045	0.903	1.209	0.5576	0.9983
FGF23	FGF23	8074	1.107	0.787	1.557	0.5585	0.9983
FCG2A	FCGR2A	2212	0.946	0.784	1.141	0.5606	0.9983
LSAMP	LSAMP	4045	0.96	0.835	1.103	0.5622	0.9983
IGF-I	IGF1	3479	1.057	0.876	1.276	0.5622	0.9983
UNC5H4	UNC5D	137970	0.961	0.84	1.1	0.5626	0.9983
BSP	IBSP	3381	1.047	0.896	1.222	0.5634	0.9983
ETHE1	ETHE1	23474	0.878	0.564	1.366	0.5641	0.9983
Thrombopoietin Receptor	MPL	4352	1.047	0.895	1.226	0.5642	0.9983
Topoisomerase I	TOP1	7150	1.088	0.817	1.448	0.5643	0.9983
VEGF sR3	FLT4	2324	0.965	0.854	1.09	0.5653	0.9983
Hemopexin	HPX	3263	0.964	0.851	1.092	0.5662	0.9983
CLC7A	CLEC7A	64581	1.045	0.898	1.217	0.5662	0.9983
CD70	CD70	970	1.155	0.706	1.889	0.5671	0.9983
BCL2-like 1 protein	BCL2L1	598	1.04	0.908	1.192	0.5674	0.9983
GP114	ADGRG5	221188	1.085	0.819	1.438	0.5677	0.9983
Adrenomedullin	ADM	133	0.957	0.824	1.112	0.5682	0.9983
NLGNX	NLGN4X	57502	1.055	0.878	1.268	0.5686	0.9983
TEC	TEC	7006	1.043	0.903	1.205	0.5693	0.9983
Ephrin-B3	EFNB3	1949	1.047	0.893	1.229	0.5693	0.9983
COX-2	PTGS2	5743	1.099	0.794	1.52	0.5695	0.9983
MIG	CXCL9	4283	1.096	0.799	1.503	0.5712	0.9983
Somatostatin-28	SST	6750	1.252	0.572	2.741	0.5736	0.9983
MFRP	MFRP	83552	0.894	0.606	1.319	0.5738	0.9983
MDM2	MDM2	4193	1.048	0.89	1.235	0.5738	0.9983
PDGF Rb	PDGFRB	5159	0.967	0.861	1.087	0.5761	0.9983
TRAIL R2	TNFRSF10B	8795	1.231	0.593	2.556	0.5765	0.9983
AGR2	AGR2	10551	1.154	0.697	1.911	0.577	0.9983
RAD51	RAD51	5888	1.04	0.905	1.195	0.5784	0.9983
Mesothelin	MSLN	10232	1.136	0.724	1.783	0.5787	0.9983
TWEAKR	TNFRSF12A	51330	1.081	0.82	1.424	0.5804	0.9983
IgG	IGHG1 IGHG2 IGHG3 IGHG4 IGK@ IGL@	3500 3501 3502 3503 50802 3535	1.041	0.904	1.198	0.5811	0.9983
FGFR4	FGFR4	2264	1.095	0.793	1.511	0.5814	0.9983
gp130, soluble	IL6ST	3572	1.038	0.909	1.185	0.5816	0.9983
HDAC8	HDAC8	55869	1.039	0.905	1.193	0.5823	0.9983
C1-Esterase Inhibitor	SERPING1	710	0.962	0.838	1.104	0.5827	0.9983
DUS3	DUSP3	1845	1.04	0.905	1.195	0.5828	0.9983
LIN7B	LIN7B	64130	1.048	0.887	1.238	0.5828	0.9983
ACTH	POMC	5443	1.06	0.86	1.306	0.5836	0.9983
IL-5	IL5	3567	1.26	0.55	2.886	0.5843	0.9983
Cadherin-2	CDH2	1000	1.14	0.713	1.822	0.5852	0.9983
TBP	TBP	6908	1.067	0.843	1.352	0.5878	0.9983
IDE	IDE	3416	1.042	0.898	1.208	0.5888	0.9983
IL-10 Rb	IL10RB	3588	1.078	0.821	1.415	0.5905	0.9983
FGF-17	FGF17	8822	1.074	0.829	1.39	0.5909	0.9983
IL-3 Ra	IL3RA	3563	0.912	0.653	1.274	0.5911	0.9983
PDGF-CC	PDGFC	56034	1.079	0.817	1.427	0.5912	0.9983
SMAC	DIABLO	56616	0.932	0.721	1.205	0.592	0.9983
FABPL	FABP1	2168	1.042	0.895	1.213	0.5931	0.9983
CLC4K	CD207	50489	1.084	0.806	1.458	0.5936	0.9983
PTK6	PTK6	5753	0.946	0.772	1.16	0.5948	0.9983
ERBB2	ERBB2	2064	0.806	0.364	1.785	0.5951	0.9983
HIPK3	HIPK3	10114	0.872	0.527	1.444	0.5952	0.9983
IL-5 Ra	IL5RA	3568	1.042	0.895	1.213	0.596	0.9983
b-ECGF	FGF1	2246	1.108	0.758	1.62	0.5968	0.9983
IL-13 Ra1	IL13RA1	3597	1.036	0.908	1.183	0.5992	0.9983
NANOG	NANOG	79923	1.109	0.754	1.63	0.5994	0.9983
Protein S	PROS1	5627	0.964	0.84	1.106	0.5995	0.9983
FAM107B	FAM107B	83641	0.945	0.764	1.168	0.5999	0.9983
MK08	MAPK8	5599	1.05	0.875	1.26	0.6001	0.9983
IL-12 Rb1	IL12RB1	3594	0.714	0.201	2.539	0.6027	0.9983
SOD3	SOD3	6649	1.17	0.647	2.115	0.6035	0.9983
BMPER	BMPER	168667	1.062	0.845	1.335	0.6045	0.9983
IL-12 RB2	IL12RB2	3595	0.893	0.58	1.375	0.6076	0.9983
CYTN	CST1	1469	1.037	0.903	1.191	0.6079	0.9983
EDA	EDA	1896	1.2	0.598	2.408	0.6081	0.9983
kallikrein 8	KLK8	11202	1.033	0.911	1.172	0.6088	0.9983
JAM-C	JAM3	83700	1.037	0.901	1.193	0.6117	0.9983
SLAF7	SLAMF7	57823	1.036	0.905	1.186	0.6123	0.9983
GHC2	SLC25A18	83733	1.066	0.832	1.366	0.6127	0.9983
Nectin-like protein 1	CADM3	57863	0.922	0.673	1.264	0.6131	0.9983
TGF-b1	TGFB1	7040	1.065	0.834	1.361	0.6147	0.9983
PDE4D	PDE4D	5144	0.906	0.616	1.332	0.6151	0.9983
PGM1	PGM1	5236	0.907	0.621	1.326	0.6159	0.9983
BGN	BGN	633	1.038	0.896	1.202	0.6172	0.9983
Siglec-6	SIGLEC6	946	0.913	0.638	1.305	0.6174	0.9983
IL-18 Ra	IL18R1	8809	1.035	0.905	1.182	0.6178	0.9983
STRATIFIN	SFN	2810	1.041	0.89	1.217	0.618	0.9983
MK12	MAPK12	6300	1.037	0.899	1.195	0.6191	0.9983
FST	FST	10468	1.037	0.899	1.195	0.6197	0.9983
MK01	MAPK1	5594	0.955	0.795	1.147	0.6198	0.9983
RET	RET	5979	1.04	0.89	1.217	0.6201	0.9983
VAV	VAV1	7409	1.038	0.894	1.206	0.6213	0.9983
TBK1	TBK1	29110	1.054	0.855	1.298	0.623	0.9983
Apo E2	APOE	348	0.968	0.851	1.101	0.6233	0.9983
TRAIL R4	TNFRSF10D	8793	1.065	0.828	1.369	0.624	0.9983
SIRT2	SIRT2	22933	0.965	0.835	1.115	0.625	0.9983
PCSK7	PCSK7	9159	0.965	0.834	1.115	0.625	0.9983
bFGF-R	FGFR1	2260	1.038	0.895	1.203	0.625	0.9983
PSA6	PSMA6	5687	1.036	0.9	1.192	0.6256	0.9983
BTK	BTK	695	1.036	0.9	1.191	0.6256	0.9983
Myokinase, human	AK1	203	1.035	0.901	1.189	0.6257	0.9983
SARP-2	SFRP1	6422	0.93	0.692	1.248	0.6276	0.9983
GDF2	GDF2	2658	1.031	0.912	1.164	0.6279	0.9983
a1-Antichymotrypsin	SERPINA3	12	0.966	0.838	1.112	0.6281	0.9983
DcR3	TNFRSF6B	8771	1.528	0.275	8.508	0.6282	0.9983
LYNB	LYN	4067	0.966	0.838	1.112	0.6287	0.9983
IFN-aA	IFNA2	3440	1.097	0.754	1.594	0.6289	0.9983
LRRT1	LRRTM1	347730	1.059	0.838	1.339	0.6291	0.9983
NMT1	NMT1	4836	1.036	0.898	1.195	0.6298	0.9983
ULBP-1	ULBP1	80329	1.112	0.722	1.712	0.6304	0.9983
CAMK1D	CAMK1D	57118	0.875	0.507	1.511	0.6318	0.9983
Aminoacylase-1	ACY1	95	1.061	0.834	1.349	0.632	0.9983
TAJ	TNFRSF19	55504	0.87	0.493	1.537	0.6323	0.9983
BMP RII	BMPR2	659	0.868	0.484	1.557	0.6338	0.9983
MIS	AMH	268	1.036	0.897	1.196	0.634	0.9983
HSP 60	HSPD1	3329	1.034	0.901	1.186	0.6345	0.9983
S100A12	S100A12	6283	1.045	0.87	1.256	0.6358	0.9983
UFC1	UFC1	51506	1.032	0.906	1.175	0.6358	0.9983
Troponin I, skeletal, fast twitch	TNNI2	7136	1.05	0.857	1.287	0.6359	0.9983
ENTP3	ENTPD3	956	1.035	0.897	1.195	0.636	0.9983
SORC2	SORCS2	57537	1.146	0.652	2.012	0.6365	0.9983
RAP	LRPAP1	4043	0.958	0.8	1.146	0.637	0.9983
DC-SIGNR	CLEC4M	10332	0.961	0.813	1.136	0.638	0.9983
AMNLS	AMN	81693	0.917	0.638	1.318	0.6401	0.9983
FTCD	FTCD	10841	0.9	0.58	1.398	0.6405	0.9983
SMAD2	SMAD2	4087	1.034	0.898	1.192	0.6405	0.9983
BMP-1	BMP1	649	0.959	0.805	1.142	0.6406	0.9983
Thyroxine-Binding Globulin	SERPINA7	6906	0.968	0.845	1.109	0.6412	0.9983
GREM1	GREM1	26585	1.113	0.709	1.747	0.6425	0.9983
FETUB	FETUB	26998	1.032	0.904	1.178	0.6431	0.9983
c-Jun	JUN	3725	1.093	0.751	1.591	0.6431	0.9983
MIP-3a	CCL20	6364	0.911	0.612	1.354	0.6434	0.9983
OCAD1	OCIAD1	54940	1.047	0.863	1.269	0.6438	0.9983
HSP 90b	HSP90AB1	3326	1.031	0.906	1.173	0.6441	0.9983
Carbonic anhydrase III	CA3	761	0.957	0.795	1.152	0.6444	0.9983
IL-4	IL4	3565	1.043	0.872	1.248	0.645	0.9983
S100A4	S100A4	6275	0.964	0.824	1.128	0.6455	0.9983
EGFRvIII	EGFR		0.906	0.594	1.382	0.6455	0.9983
IFN-g	IFNG	3458	0.785	0.28	2.204	0.6463	0.9983
ROBO2	ROBO2	6092	1.031	0.905	1.175	0.6464	0.9983
IL-9	IL9	3578	0.893	0.55	1.45	0.6472	0.9983
NCAM-120	NCAM1	4684	0.971	0.855	1.102	0.6473	0.9983
SUMO3	SUMO3	6613	1.032	0.903	1.179	0.6475	0.9983
OMD	OMD	4958	1.038	0.886	1.216	0.6476	0.9983
PARK7	PARK7	11315	1.082	0.77	1.522	0.6484	0.9983
BMX	BMX	660	0.924	0.657	1.3	0.6491	0.9983
PH	PPY	5539	1.037	0.887	1.211	0.6492	0.9983
STAB2	STAB2	55576	1.362	0.358	5.176	0.65	0.9983
LY86	LY86	9450	1.033	0.896	1.191	0.651	0.9983
PSA1	PSMA1	5682	1.048	0.856	1.281	0.651	0.9983
bFGF	FGF2	2247	1.062	0.817	1.381	0.6523	0.9983
ABL1	ABL1	25	1.081	0.769	1.52	0.6524	0.9983
CREL1	CRELD1	78987	0.973	0.866	1.095	0.6531	0.9983
FGF-6	FGF6	2251	1.069	0.798	1.431	0.6562	0.9983
p27Kip1	CDKN1B	1027	0.873	0.48	1.587	0.6564	0.9983
tau	MAPT	4137	1.086	0.754	1.565	0.6575	0.9983
eIF-5A-1	EIF5A	1984	1.028	0.908	1.164	0.6577	0.9983
FYN	FYN	2534	0.965	0.823	1.131	0.6578	0.9983
SREC-II	SCARF2	91179	1.084	0.758	1.549	0.6588	0.9983
ARI3A	ARID3A	1820	0.963	0.812	1.142	0.6632	0.9983
SOST	SOST	50964	1.04	0.872	1.241	0.6634	0.9983
PA2G4	PA2G4	5036	1.031	0.9	1.18	0.6637	0.9983
PKB a/b/g	AKT1 AKT2 AKT3	207 208 10000	1.031	0.898	1.185	0.6639	0.9983
AK1A1	AKR1A1	10327	1.032	0.896	1.189	0.664	0.9983
HTRA2	HTRA2	27429	1.031	0.898	1.183	0.6646	0.9983
AIF1	AIF1	199	1.032	0.895	1.191	0.6653	0.9983
14-3-3 protein zeta/delta	YWHAZ	7534	0.974	0.862	1.099	0.6654	0.9983
IL-13	IL13	3596	1.093	0.731	1.634	0.6662	0.9983
SET	SET	6418	0.963	0.811	1.144	0.6663	0.9983
UB2L3	UBE2L3	7332	1.032	0.895	1.188	0.6667	0.9983
FLRT1	FLRT1	23769	1.034	0.889	1.201	0.667	0.9983
RAC3	RAC3	5881	1.03	0.9	1.178	0.6683	0.9983
IGFBP-6	IGFBP6	3489	1.049	0.841	1.31	0.669	0.9983
CAMK2B	CAMK2B	816	1.066	0.795	1.429	0.6706	0.9983
Neurotrophin-3	NTF3	4908	0.932	0.673	1.291	0.6717	0.9983
sCD4	CD4	920	1.101	0.704	1.721	0.6728	0.9983
Tpo	THPO	7066	1.034	0.885	1.208	0.6738	0.9983
Apo L1	APOL1	8542	1.027	0.907	1.162	0.6744	0.9983
CRIS3	CRISP3	10321	1.04	0.864	1.252	0.677	0.9983
LYN	LYN	4067	0.966	0.821	1.137	0.678	0.9983
UFM1	UFM1	51569	1.03	0.895	1.184	0.6809	0.9983
6-Phosphogluconate dehydrogenase	PGD	5226	0.951	0.747	1.21	0.681	0.9983
Myoglobin	MB	4151	0.973	0.855	1.108	0.6814	0.9983
Enterokinase	TMPRSS15	5651	1.051	0.828	1.335	0.6819	0.9983
PDE5A	PDE5A	8654	1.028	0.9	1.175	0.6819	0.9983
PAK6	PAK6	56924	0.969	0.834	1.126	0.6828	0.9983
ER	ESR1	2099	1.034	0.88	1.216	0.6834	0.9983
WNK3	WNK3	65267	1.038	0.869	1.239	0.6837	0.9983
FAM3B	FAM3B	54097	1.027	0.902	1.171	0.6844	0.9983
NEGR1	NEGR1	257194	1.027	0.902	1.169	0.6873	0.9983
HSP 27	HSPB1	3315	0.974	0.857	1.107	0.6876	0.9983
Nr-CAM	NRCAM	4897	0.967	0.82	1.14	0.6885	0.9983
FCGR1	FCGR1A	2209	0.675	0.099	4.603	0.6886	0.9983
PKC-D	PRKCD	5580	0.967	0.821	1.139	0.6888	0.9983
Midkine	MDK	4192	1.03	0.893	1.187	0.689	0.9983
CHIP	STUB1	10273	1.038	0.866	1.243	0.6897	0.9983
Dynactin subunit 2	DCTN2	10540	1.029	0.895	1.183	0.6899	0.9983
RUXF	SNRPF	6636	1.038	0.865	1.246	0.6904	0.9983
RBM39	RBM39	9584	1.054	0.812	1.37	0.6911	0.9983
CLC1B	CLEC1B	51266	1.027	0.899	1.174	0.6925	0.9983
EPHA3	EPHA3	2042	0.905	0.551	1.485	0.6926	0.9983
Discoidin domain receptor 2	DDR2	4921	0.939	0.688	1.282	0.6931	0.9983
Testican-2	SPOCK2	9806	0.97	0.835	1.128	0.6932	0.9983
sLRP1	LRP1	4035	0.89	0.5	1.586	0.6934	0.9983
IL-23	IL12B IL23A	3593 51561	0.971	0.839	1.124	0.6936	0.9983
FCN2	FCN2	2220	0.971	0.836	1.126	0.6938	0.9983
RS3A	RPS3A	6189	1.099	0.685	1.764	0.6944	0.9983
BMPR1A	BMPR1A	657	1.036	0.869	1.234	0.6963	0.9983
MUC1	MUC1	4582	1.09	0.707	1.681	0.6968	0.9983
HB-EGF	HBEGF	1839	1.073	0.752	1.533	0.697	0.9983
NADPH-P450 Oxidoreductase	POR	5447	1.041	0.85	1.274	0.6976	0.9983
NSE	ENO2	2026	1.025	0.906	1.159	0.698	0.9983
ApoM	APOM	55937	1.025	0.903	1.164	0.6985	0.9983
TCTP	TPT1	7178	1.027	0.896	1.179	0.6998	0.9983
ADAM 9	ADAM9	8754	0.938	0.677	1.299	0.6998	0.9983
ARGI1	ARG1	383	1.16	0.545	2.465	0.7005	0.9983
DAF	CD55	1604	1.026	0.899	1.172	0.7007	0.9983
FCAR	FCAR	2204	1.201	0.472	3.059	0.7009	0.9983
ZAP70	ZAP70	7535	1.025	0.901	1.167	0.702	0.9983
DERM	DPT	1805	1.029	0.887	1.194	0.7044	0.9983
Persephin	PSPN	5623	0.953	0.742	1.223	0.7048	0.9983
IGF-I sR	IGF1R	3480	1.025	0.902	1.164	0.7049	0.9983
CHST2	CHST2	9435	1.051	0.812	1.36	0.7054	0.9983
RNF43	RNF43	54894	0.834	0.325	2.141	0.7059	0.9983
Galectin-2	LGALS2	3957	1.049	0.816	1.349	0.7069	0.9983
MP2K2	MAP2K2	5605	0.974	0.852	1.115	0.7071	0.9983
EMR2	ADGRE2	30817	1.027	0.894	1.179	0.7072	0.9983
iC3b	C3	718	0.976	0.861	1.107	0.7086	0.9983
Galectin-3	LGALS3	3958	0.975	0.851	1.117	0.71	0.9983
PDPK1	PDPK1	5170	1.028	0.89	1.187	0.71	0.9983
FN1.4	FN1	2335	1.026	0.898	1.172	0.7102	0.9983
Sphingosine kinase 1	SPHK1	8877	1.025	0.899	1.17	0.7108	0.9983
IL-17	IL17A	3605	1.073	0.738	1.56	0.7112	0.9983
BID	BID	637	0.938	0.667	1.318	0.7114	0.9983
MMP-17	MMP17	4326	1.031	0.875	1.215	0.7121	0.9983
Lamin-B1	LMNB1	4001	1.04	0.842	1.286	0.7133	0.9983
Cytochrome P450 3A4	CYP3A4	1576	1.025	0.898	1.17	0.7134	0.9983
Semaphorin-6A	SEMA6A	57556	1.028	0.888	1.188	0.7137	0.9983
IMDH2	IMPDH2	3615	1.028	0.887	1.192	0.715	0.9983
IFN-lambda 1	IFNL1	282618	1.034	0.865	1.235	0.715	0.9983
Angiopoietin-4	ANGPT4	51378	1.029	0.883	1.2	0.7159	0.9983
CO8A1	COL8A1	1295	1.08	0.713	1.637	0.7163	0.9983
hnRNP A/B	HNRNPAB	3182	1.033	0.868	1.229	0.718	0.9983
Vasoactive Intestinal Peptide	VIP	7432	1.039	0.845	1.277	0.7184	0.9983
DLC8	DYNLL1	8655	1.08	0.71	1.641	0.72	0.9983
MCP-2	CCL8	6355	0.962	0.776	1.191	0.7203	0.9983
C3d	C3	718	0.978	0.866	1.105	0.7204	0.9983
ALK-1	ACVRL1	94	1.16	0.514	2.616	0.7209	0.9983
IL-19	IL19	29949	0.97	0.818	1.149	0.721	0.9983
BCAR3	BCAR3	8412	1.043	0.827	1.316	0.7212	0.9983
SNP25	SNAP25	6616	0.958	0.756	1.214	0.7222	0.9983
CHST6	CHST6	4166	0.953	0.728	1.247	0.7245	0.9983
Alpha enolase	ENO1	2023	1.03	0.874	1.213	0.7247	0.9983
MMEL2	MMEL1	79258	1.062	0.76	1.482	0.7253	0.9983
IP-10	CXCL10	3627	1.031	0.87	1.221	0.7256	0.9983
LYVE1	LYVE1	10894	0.941	0.671	1.32	0.7256	0.9983
TF	F3	2152	1.066	0.744	1.527	0.7262	0.9983
GCP-2	CXCL6	6372	0.962	0.775	1.194	0.7263	0.9983
Karyopherin-a2	KPNA2	3838	0.957	0.747	1.226	0.7271	0.9983
STX1a	STX1A	6804	1.057	0.772	1.448	0.7297	0.9983
DSC3	DSC3	1825	1.111	0.608	2.033	0.7318	0.9983
EPO-R	EPOR	2057	1.027	0.88	1.199	0.7337	0.9983
SHP-2	PTPN11	5781	1.022	0.899	1.163	0.7347	0.9983
PDE11	PDE11A	50940	1.026	0.885	1.189	0.7358	0.9983
CPNE1	CPNE1	8904	1.028	0.875	1.209	0.7364	0.9983
Lymphotactin	XCL1	6375	1.034	0.849	1.261	0.7371	0.9983
TGF-b R II	TGFBR2	7048	0.945	0.678	1.318	0.7382	0.9983
AIP	AIP	9049	0.975	0.839	1.133	0.7407	0.9983
NKp30	NCR3	259197	1.087	0.662	1.787	0.7408	0.9983
H31	HIST1H3A	8350	1.026	0.881	1.195	0.7422	0.9983
KYNU	KYNU	8942	1.029	0.867	1.221	0.743	0.9983
Clusterin	CLU	1191	1.033	0.85	1.255	0.7434	0.9983
Rab GDP dissociation inhibitor beta	GDI2	2665	1.022	0.896	1.167	0.7435	0.9983
Endoglin	ENG	2022	1.029	0.867	1.22	0.7442	0.9983
Adiponectin	ADIPOQ	9370	0.975	0.839	1.134	0.7443	0.9983
CTGF	CTGF	1490	1.066	0.726	1.564	0.7452	0.9983
ERK-1	MAPK3	5595	1.022	0.897	1.165	0.7458	0.9983
ANK2	ANK2	287	1.059	0.747	1.503	0.7462	0.9983
FGF9	FGF9	2254	1.041	0.817	1.326	0.7478	0.9983
vWF	VWF	7450	1.022	0.893	1.17	0.7484	0.9983
Noggin	NOG	9241	1.024	0.885	1.184	0.7487	0.9983
MAPKAPK3	MAPKAPK3	7867	1.025	0.881	1.193	0.7488	0.9983
Carbonic anhydrase 9	CA9	768	0.928	0.585	1.47	0.7489	0.9983
Glucocorticoid receptor	NR3C1	2908	1.076	0.687	1.686	0.749	0.9983
Albumin	ALB	213	0.952	0.704	1.288	0.7494	0.9983
IL-1F6	IL36A	27179	0.977	0.85	1.124	0.7495	0.9983
Macrophage mannose receptor	MRC1	4360	1.021	0.898	1.161	0.7498	0.9983
PKC-A	PRKCA	5578	1.021	0.898	1.16	0.7505	0.9983
TCPTP	PTPN2	5771	0.941	0.645	1.372	0.7509	0.9983
IL-1 sRII	IL1R2	7850	0.979	0.858	1.116	0.7515	0.9983
TSLP R	CRLF2	64109	1.023	0.888	1.178	0.752	0.9983
JAG1	JAG1	182	1.042	0.805	1.349	0.7526	0.9983
LPPL	CLC	1178	1.032	0.849	1.254	0.7539	0.9983
PRL	PRL	5617	1.035	0.834	1.284	0.7548	0.9983
Tropomyosin 1 alpha chain	TPM1	7168	1.053	0.758	1.464	0.7568	0.9983
MK11	MAPK11	5600	0.909	0.495	1.669	0.7582	0.9983
ARP19	ARPP19	10776	1.022	0.888	1.177	0.7584	0.9983
Aurora kinase A	AURKA	6790	0.949	0.681	1.323	0.7585	0.9983
CDON	CDON	50937	0.981	0.868	1.108	0.7591	0.9983
Calpain I	CAPN1 CAPNS1	823 826	1.021	0.895	1.165	0.7603	0.9983
Transferrin	TF	7018	0.977	0.841	1.135	0.7607	0.9983
JAG2	JAG2	3714	1.076	0.67	1.727	0.7614	0.9983
14-3-3 protein theta	YWHAQ	10971	0.978	0.845	1.132	0.7648	0.9983
GPNMB	GPNMB	10457	1.023	0.88	1.19	0.765	0.9983
SHC1	SHC1	6464	1.021	0.891	1.169	0.7652	0.9983
PAFAH beta subunit	PAFAH1B2	5049	1.02	0.893	1.166	0.7655	0.9983
AREG	AREG	374	1.022	0.885	1.18	0.7664	0.9983
Cystatin M	CST6	1474	1.022	0.883	1.184	0.7672	0.9983
Galectin-7	LGALS7	3963	1.023	0.878	1.193	0.7677	0.9983
PKC-B-II	PRKCB	5579	1.021	0.889	1.173	0.7685	0.9983
Coagulation Factor IXab	F9	2158	1.02	0.893	1.166	0.7693	0.9983
CD177	CD177	57126	1.037	0.812	1.324	0.7701	0.9983
SLAF5	CD84	8832	0.981	0.861	1.117	0.7704	0.9983
Chk2	CHEK2	11200	1.116	0.534	2.33	0.7711	0.9983
PHI	GPI	2821	1.02	0.892	1.167	0.7715	0.9983
TGM3	TGM3	7053	0.965	0.76	1.226	0.7728	0.9983
NUDC3	NUDCD3	23386	1.206	0.336	4.33	0.7734	0.9983
sRANKL	TNFSF11	8600	1.043	0.781	1.394	0.7747	0.9983
tPA	PLAT	5327	1.037	0.804	1.338	0.7776	0.9983
HSP 70	HSPA1A	3303	1.018	0.899	1.152	0.7779	0.9983
CBG	SERPINA6	866	0.941	0.615	1.44	0.7787	0.9983
14-3-3	YWHAB,YWHAE,YWHAG,YWHAH,YWHAQ,YWHAZ,SFN	7529, 7531, 7532, 7533, 10971, 7534, 2810	1.02	0.89	1.168	0.779	0.9983
AMGO2	AMIGO2	347902	1.019	0.892	1.165	0.7793	0.9983
NCK1	NCK1	4690	1.03	0.84	1.262	0.7793	0.9983
Corticotropin-lipotropin	POMC	5443	0.973	0.802	1.18	0.7801	0.9983
LRRK2	LRRK2		0.96	0.719	1.282	0.7817	0.9983
RAN	RAN	5901	1.028	0.848	1.246	0.782	0.9983
ILT-2	LILRB1	10859	0.982	0.865	1.115	0.7823	0.9983
IL-2 sRg	IL2RG	3561	1.02	0.885	1.176	0.7831	0.9983
PCSK9	PCSK9	255738	0.98	0.849	1.131	0.7846	0.9983
Angiotensinogen	AGT	183	0.982	0.861	1.12	0.785	0.9983
XPNPEP1	XPNPEP1	7511	1.018	0.893	1.162	0.7857	0.9983
RS3	RPS3	6188	1.035	0.808	1.326	0.786	0.9983
EP15R	EPS15L1	58513	1.024	0.861	1.218	0.7885	0.9983
CSH	CSH1 CSH2	1442 1443	1.048	0.742	1.482	0.7894	0.9983
WISP-1	WISP1	8840	1.018	0.893	1.16	0.7898	0.9983
METAP1	METAP1	23173	1.021	0.877	1.188	0.79	0.9983
PolyUbiquitin K63	UBC	7316	1.038	0.787	1.37	0.7914	0.9983
3HAO	HAAO	23498	1.032	0.816	1.306	0.7917	0.9983
Chitotriosidase-1	CHIT1	1118	1.02	0.88	1.182	0.793	0.9983
HGF	HGF	3082	1.035	0.8	1.34	0.7939	0.9983
FGF-16	FGF16	8823	1.019	0.884	1.174	0.7944	0.9983
FGF-10	FGF10	2255	0.974	0.8	1.187	0.7965	0.9983
Tropomyosin 4	TPM4	7171	0.984	0.871	1.112	0.7975	0.9983
KEAP1	KEAP1	9817	0.959	0.695	1.323	0.7982	0.9983
DR6	TNFRSF21	27242	1.017	0.896	1.153	0.7984	0.9983
Peroxiredoxin-6	PRDX6	9588	1.021	0.872	1.194	0.7998	0.9983
SKP1	SKP1	6500	1.019	0.881	1.178	0.7999	0.9983
SLIK1	SLITRK1	114798	1.022	0.861	1.214	0.8002	0.9983
paraoxonase 1	PON1	5444	1.047	0.73	1.503	0.8015	0.9983
WFKN2	WFIKKN2	124857	0.984	0.867	1.117	0.8019	0.9983
EPI	EREG	2069	1.034	0.794	1.346	0.8032	0.9983
UBC9	UBE2I	7329	1.018	0.885	1.171	0.8035	0.9983
IL-17E	IL25	64806	0.978	0.818	1.169	0.804	0.9983
GA733-1 protein	TACSTD2	4070	0.869	0.286	2.645	0.8048	0.9983
IL-2	IL2	3558	1.016	0.897	1.15	0.8069	0.9983
IL-2 sRa	IL2RA	3559	1.046	0.727	1.506	0.8078	0.9983
SSRP1	SSRP1	6749	1.032	0.801	1.33	0.8093	0.9983
IL-22	IL22	50616	0.976	0.798	1.194	0.8117	0.9983
CD27	CD27	939	0.974	0.783	1.212	0.8139	0.9983
GRB2-related adapter protein 2	GRAP2	9402	1.098	0.505	2.387	0.8141	0.9983
CATC	CTSC	1075	0.98	0.824	1.164	0.8143	0.9983
BAD	BAD	572	1.018	0.876	1.183	0.8145	0.9983
MEPE	MEPE	56955	1.03	0.803	1.321	0.8148	0.9983
Fibrinogen g-chain dimer	FGG	2266	0.982	0.843	1.144	0.8156	0.9983
C1q	C1QA C1QB C1QC	712 713 714	1.016	0.889	1.161	0.8167	0.9983
IL-20 Ra	IL20RA	53832	1.025	0.83	1.267	0.8167	0.9983
Sorting nexin 4	SNX4	8723	1.016	0.886	1.166	0.817	0.9983
DRG-1	VTA1	51534	1.016	0.888	1.163	0.8182	0.9983
b-Endorphin	POMC	5443	1.032	0.787	1.354	0.8192	0.9983
IgM	IGHM IGJ IGK@ IGL@	3507 3512 50802 3535	1.02	0.858	1.214	0.82	0.9983
IL-27	IL27 EBI3	246778 10148	1.027	0.817	1.29	0.8202	0.9983
IL-12	IL12A IL12B	3592 3593	0.975	0.78	1.217	0.8204	0.9983
LRIG3	LRIG3	121227	1.043	0.723	1.504	0.8228	0.9983
CDK8/cyclin C	CDK8 CCNC	1024 892	1.018	0.868	1.195	0.8231	0.9983
EGF	EGF	1950	1.021	0.85	1.227	0.825	0.9983
Angiogenin	ANG	283	1.016	0.884	1.167	0.8253	0.9983
TLR2	TLR2	7097	1.031	0.785	1.352	0.8276	0.9983
Properdin	CFP	5199	1.015	0.885	1.164	0.828	0.9983
HSP 90a/b	HSP90AA1 HSP90AB1		1.016	0.88	1.172	0.8294	0.9983
IGFBP-2	IGFBP2	3485	1.022	0.838	1.247	0.8297	0.9983
Cadherin E	CDH1	999	1.016	0.879	1.173	0.832	0.9983
WFKN1	WFIKKN1	117166	1.023	0.831	1.259	0.8335	0.9983
ABL2	ABL2	27	1.018	0.861	1.204	0.8336	0.9983
KIRR3	KIRREL3	84623	0.969	0.722	1.301	0.8357	0.9983
MIF	MIF	4282	1.019	0.853	1.218	0.8368	0.9983
PLK-1	PLK1	5347	1.031	0.772	1.375	0.8372	0.9983
IL-1Rrp2	IL1RL2	8808	0.895	0.31	2.583	0.8375	0.9983
COMMD7	COMMD7	149951	1.033	0.754	1.416	0.8382	0.9983
Esterase D	ESD	2098	1.014	0.887	1.159	0.839	0.9983
Plasmin	PLG	5340	1.044	0.691	1.577	0.8391	0.9983
CAMK1	CAMK1	8536	1.015	0.883	1.166	0.8391	0.9983
BAFF	TNFSF13B	10673	1.041	0.704	1.54	0.8393	0.9983
FGF-12	FGF12	2257	1.023	0.822	1.273	0.8395	0.9983
Siglec-9	SIGLEC9	27180	1.012	0.902	1.134	0.8401	0.9983
CD47	CD47	961	1.017	0.866	1.193	0.8409	0.9983
CRTAM	CRTAM	56253	1.041	0.7	1.549	0.8416	0.9983
CYTF	CST7	8530	1.039	0.717	1.505	0.8416	0.9983
Cardiotrophin-1	CTF1	1489	1.016	0.865	1.195	0.8433	0.9983
Transgelin-2	TAGLN2	8407	1.014	0.886	1.16	0.844	0.9983
HGFA	HGFAC	3083	1.012	0.894	1.146	0.8453	0.9983
RNase H1	RNASEH1	246243	1.075	0.52	2.224	0.8454	0.9983
Kininogen, HMW	KNG1	3827	0.986	0.852	1.14	0.8455	0.9983
GP1BA	GP1BA	2811	1.015	0.875	1.176	0.8471	0.9983
TAFI	CPB2	1361	0.986	0.856	1.136	0.848	0.9983
VEGF-C	VEGFC	7424	1.014	0.881	1.167	0.8485	0.9983
PDE9A	PDE9A	5152	1.033	0.739	1.445	0.8491	0.9983
IDUA	IDUA	3425	1.013	0.89	1.152	0.8492	0.9983
Granulysin	GNLY	10578	0.988	0.871	1.12	0.8495	0.9983
suPAR	PLAUR	5329	0.987	0.857	1.136	0.8523	0.9983
GIIE	PLA2G2E	30814	1.023	0.805	1.301	0.853	0.9983
SPTA2	SPTAN1	6709	1.127	0.317	4.002	0.8536	0.9983
CFC1	CFC1	55997	0.985	0.843	1.152	0.8536	0.9983
TNFSF18	TNFSF18	8995	1.037	0.707	1.519	0.8539	0.9983
LCMT1	LCMT1	51451	1.05	0.625	1.763	0.854	0.9983
CLM6	CD300C	10871	0.988	0.872	1.121	0.8546	0.9983
sCD163	CD163	9332	1.013	0.882	1.163	0.8565	0.9983
Cofilin-1	CFL1	1072	1.011	0.898	1.138	0.8572	0.9983
HPLN1	HAPLN1	1404	0.961	0.619	1.491	0.8576	0.9983
Annexin V	ANXA5	308	1.045	0.645	1.694	0.8578	0.9983
SH21A	SH2D1A	4068	1.023	0.793	1.32	0.8583	0.9983
aldolase A	ALDOA	226	1.012	0.886	1.157	0.8591	0.9983
PSD7	PSMD7	5713	0.985	0.832	1.166	0.8605	0.9983
UBE2N	UBE2N	7334	1.013	0.88	1.165	0.8606	0.9983
Keratin 18	KRT18	3875	1.022	0.801	1.305	0.8616	0.9983
resistin	RETN	56729	1.017	0.84	1.231	0.8622	0.9983
p53	TP53	7157	0.975	0.735	1.295	0.8625	0.9983
FCRL3	FCRL3	115352	1.024	0.785	1.334	0.863	0.9983
Testican-1	SPOCK1	6695	1.013	0.872	1.177	0.8656	0.9983
14-3-3E	YWHAE	7531	0.93	0.402	2.153	0.8658	0.9983
FER	FER	2241	1.013	0.873	1.176	0.8658	0.9983
LKHA4	LTA4H	4048	1.012	0.884	1.158	0.8662	0.9983
PKC-Z	PRKCZ	5590	1.028	0.743	1.423	0.8669	0.9983
Neurotrophin-5	NTF4	4909	0.969	0.673	1.397	0.867	0.9983
Transketolase	TKT	7086	1.011	0.891	1.147	0.8672	0.9983
GFAP	GFAP	2670	0.907	0.29	2.843	0.8674	0.9983
Ubiquitin+1	RPS27A	6233	0.986	0.835	1.165	0.8688	0.9983
DBNL	DBNL	28988	0.987	0.84	1.158	0.8692	0.9983
a-Synuclein	SNCA	6622	0.99	0.876	1.119	0.8722	0.9983
SPHK2	SPHK2	56848	0.987	0.845	1.154	0.8723	0.9983
B7-2	CD86	942	0.969	0.658	1.427	0.8729	0.9983
B7	CD80	941	1.032	0.698	1.527	0.8743	0.9983
Notch-3	NOTCH3	4854	0.987	0.833	1.168	0.8756	0.9983
TECK	CCL25	6370	1.013	0.862	1.19	0.8759	0.9983
RS7	RPS7	6201	0.977	0.73	1.308	0.8762	0.9983
FUT5	FUT5	2527	1.01	0.886	1.153	0.8765	0.9983
Trypsin	PRSS1	5644	0.99	0.874	1.122	0.8768	0.9983
CK2-A1:B	CSNK2A1 CSNK2B	1457 1460	0.989	0.864	1.133	0.8781	0.9983
ANGL3	ANGPTL3	27329	1.035	0.667	1.605	0.8789	0.9983
Carbonic Anhydrase X	CA10	56934	1.019	0.801	1.295	0.8792	0.9983
Apo B	APOB	338	1.01	0.888	1.148	0.8795	0.9983
MDHC	MDH1	4190	1.01	0.882	1.157	0.8812	0.9983
DEAD-box protein 19B	DDX19B	11269	1.013	0.854	1.201	0.882	0.9983
SMAD3	SMAD3	4088	1.01	0.882	1.157	0.882	0.9983
Stress-induced-phosphoprotein 1	STIP1	10963	1.011	0.876	1.166	0.8829	0.9983
Antithrombin III	SERPINC1	462	0.99	0.871	1.127	0.8831	0.9983
Factor H	CFH	3075	0.99	0.863	1.135	0.8845	0.9983
Kallikrein 4	KLK4	9622	1.017	0.806	1.283	0.8883	0.9983
MDC	CCL22	6367	0.989	0.843	1.16	0.8893	0.9983
C6	C6	729	0.991	0.871	1.128	0.8894	0.9983
IL-8	CXCL8	3576	1.03	0.676	1.569	0.8898	0.9983
HMGN1	HMGN1	3150	1.011	0.862	1.187	0.8905	0.9983
IL-1 R AcP	IL1RAP	3556	1.009	0.88	1.157	0.8949	0.9983
ADAM12	ADAM12	8038	0.987	0.814	1.198	0.8956	0.9983
EF-1-beta	EEF1B2	1933	1.01	0.865	1.18	0.8965	0.9983
MFGM	MFGE8	4240	0.991	0.859	1.143	0.8973	0.9983
IL-1F7	IL37	27178	1.01	0.867	1.176	0.8991	0.9983
Caspase-3	CASP3	836	0.992	0.871	1.129	0.8992	0.9983
pTEN	PTEN	5728	0.985	0.777	1.248	0.8994	0.9983
PERL	LPO	4025	0.991	0.857	1.145	0.9001	0.9983
IL-7 Ra	IL7R	3575	0.972	0.624	1.515	0.9001	0.9983
UBP25	USP25	29761	1.023	0.713	1.467	0.9016	0.9983
IL-18 Rb	IL18RAP	8807	1.028	0.662	1.597	0.9018	0.9983
Moesin	MSN	4478	1.019	0.759	1.367	0.9022	0.9983
EphA1	EPHA1	2041	1.008	0.892	1.138	0.9025	0.9983
ATS15	ADAMTS15	170689	0.976	0.663	1.438	0.9031	0.9983
CRK	CRK	1398	1.01	0.859	1.188	0.9037	0.9983
14-3-3 protein beta/alpha	YWHAB	7529	0.991	0.86	1.143	0.9046	0.9983
M-CSF R	CSF1R	1436	0.984	0.756	1.281	0.9049	0.9983
Nucleoside diphosphate kinase A	NME1	4830	0.991	0.85	1.155	0.9053	0.9983
Apoptosis regulator Bcl-W	BCL2L2	599	0.988	0.813	1.202	0.9056	0.9983
CXCL16, soluble	CXCL16	58191	0.992	0.869	1.133	0.9058	0.9983
DLL1	DLL1	28514	0.986	0.78	1.247	0.9059	0.9983
CAMK2D	CAMK2D	817	1.01	0.859	1.187	0.9063	0.9983
GSK-3 alpha/beta	GSK3A GSK3B	2931 2932	1.009	0.873	1.166	0.9068	0.9983
Notch 1	NOTCH1	4851	0.992	0.867	1.136	0.9085	0.9983
SE6L2	SEZ6L2	26470	1.009	0.864	1.179	0.9096	0.9983
NKG2D	KLRK1	22914	1.02	0.729	1.426	0.9096	0.9983
NG36	EHMT2	10919	1.008	0.877	1.159	0.9103	0.9983
ARTS1	ERAP1	51752	1.007	0.89	1.139	0.9119	0.9983
PSA	KLK3	354	0.988	0.795	1.229	0.9139	0.9983
AN32B	ANP32B	10541	1.022	0.682	1.533	0.9144	0.9983
NDP kinase B	NME2	4831	1.007	0.885	1.146	0.9145	0.9983
RAC1	RAC1	5879	1.007	0.888	1.142	0.9147	0.9983
Trefoil factor 2	TFF2	7032	0.992	0.862	1.142	0.9157	0.9983
CSK	CSK	1445	0.992	0.86	1.145	0.9159	0.9983
prostatic binding protein	PEBP1	5037	0.993	0.864	1.14	0.917	0.9983
IL24	IL24	11009	0.965	0.492	1.892	0.9178	0.9983
MAPK2	MAPKAPK2	9261	0.993	0.86	1.145	0.918	0.9983
Endocan	ESM1	11082	0.991	0.842	1.168	0.9181	0.9983
RSK-like protein kinase	RPS6KA5	9252	1.008	0.861	1.18	0.9182	0.9983
DHH	DHH	50846	0.992	0.856	1.151	0.9186	0.9983
Semaphorin 3E	SEMA3E	9723	1.018	0.718	1.443	0.919	0.9983
hnRNP K	HNRNPK	3190	1.013	0.789	1.3	0.9203	0.9983
Triosephosphate isomerase	TPI1	7167	0.993	0.863	1.142	0.9206	0.9983
IMB1	KPNB1	3837	0.993	0.869	1.136	0.9209	0.9983
IL-10	IL10	3586	0.973	0.566	1.674	0.9218	0.9983
CHL1	CHL1	10752	0.994	0.873	1.131	0.9224	0.9983
TNF-a	TNF	7124	1.028	0.591	1.787	0.9225	0.9983
Hemoglobin	HBA1 HBB	3039 3043	1.006	0.898	1.126	0.9231	0.9983
IL-1a	IL1A	3552	1.025	0.623	1.685	0.9235	0.9983
Phosphoglycerate mutase 1	PGAM1	5223	1.007	0.863	1.176	0.9248	0.9983
Coagulation Factor V	F5	2153	1.007	0.879	1.153	0.9251	0.9983
CATF	CTSF	8722	1.009	0.831	1.225	0.9252	0.9983
CHK1	CHEK1	1111	1.03	0.551	1.926	0.9255	0.9983
Factor I	CFI	3426	1.006	0.882	1.148	0.9261	0.9983
CONA1	COL23A1	91522	0.993	0.849	1.161	0.9271	0.9983
LDH-H 1	LDHB	3945	0.993	0.855	1.153	0.9271	0.9983
protein Z inhibitor	SERPINA10	51156	0.993	0.863	1.144	0.9271	0.9983
KREM2	KREMEN2	79412	1.006	0.877	1.155	0.9278	0.9983
AMPK a2b2g1	PRKAA2 PRKAB2 PRKAG1	5563 5565 5571	1.007	0.869	1.166	0.928	0.9983
COLEC12	COLEC12	81035	1.006	0.883	1.147	0.9282	0.9983
Chymase	CMA1	1215	1.01	0.821	1.241	0.9283	0.9983
ULBP-3	ULBP3	79465	1.006	0.875	1.158	0.9284	0.9983
IFNA7	IFNA7		1.03	0.537	1.973	0.9302	0.9983
KI3L2	KIR3DL2	3812	1.014	0.749	1.371	0.9302	0.9983
FABPE	FABP5	2171	1.016	0.719	1.435	0.9304	0.9983
Granzyme B	GZMB	3002	0.962	0.402	2.304	0.9313	0.9983
LBP	LBP	3929	1.005	0.885	1.143	0.9332	0.9983
CD63	CD63	967	0.993	0.832	1.184	0.9335	0.9983
Activin RIB	ACVR1B	91	1.026	0.554	1.9	0.9342	0.9983
ALCAM	ALCAM	214	0.995	0.875	1.131	0.9359	0.9983
D-dimer	FGA FGB FGG	2243 2244 2266	0.992	0.819	1.202	0.9363	0.9983
JNK2	MAPK9	5601	0.987	0.711	1.369	0.9363	0.9983
PLXC1	PLXNC1	10154	0.995	0.878	1.128	0.9377	0.9983
PSME1	PSME1	5720	0.981	0.603	1.596	0.9377	0.9983
Endothelin-converting enzyme 1	ECE1	1889	1.006	0.875	1.156	0.9378	0.9983
ING1	ING1	3621	0.994	0.861	1.148	0.9379	0.9983
EMAP-2	AIMP1	9255	0.994	0.854	1.156	0.9379	0.9983
Cadherin-6	CDH6	1004	0.986	0.682	1.424	0.9383	0.9983
GV	PLA2G5	5322	1.007	0.85	1.192	0.9396	0.9983
Cyclophilin F	PPIF	10105	1.005	0.889	1.135	0.9406	0.9983
Gelsolin	GSN	2934	0.995	0.868	1.14	0.9409	0.9983
CKAP2	CKAP2	26586	1.007	0.828	1.226	0.9415	0.9983
MSP	MST1	4485	0.995	0.881	1.125	0.942	0.9983
UCRP	ISG15	9636	1.006	0.854	1.185	0.943	0.9983
ADAMTS-4	ADAMTS4	9507	1.014	0.683	1.508	0.9432	0.9983
BMP-14	GDF5	8200	0.995	0.872	1.136	0.9435	0.9983
Galectin-4	LGALS4	3960	1.005	0.869	1.163	0.9442	0.9983
SHPS1	SIRPA	140885	0.996	0.885	1.121	0.9443	0.9983
RPS6KA3	RPS6KA3	6197	0.995	0.856	1.156	0.9447	0.9983
CD48	CD48	962	0.993	0.809	1.218	0.9448	0.9983
Coagulation Factor IX	F9	2158	1.005	0.874	1.155	0.9468	0.9983
IL-23 R	IL23R	149233	1.005	0.867	1.165	0.9472	0.9983
STAT3	STAT3	6774	0.995	0.86	1.152	0.9481	0.9983
GX	PLA2G10	8399	0.992	0.787	1.252	0.9482	0.9983
TNFSF15	TNFSF15	9966	0.99	0.717	1.366	0.9499	0.9983
eIF-4H	EIF4H	7458	0.995	0.85	1.165	0.9509	0.9983
BARK1	ADRBK1	156	0.996	0.869	1.141	0.9516	0.9983
dopa decarboxylase	DDC	1644	1.026	0.439	2.397	0.952	0.9983
Gro-b/g	CXCL3 CXCL2		0.996	0.865	1.147	0.9522	0.9983
PPIB	PPIB	5479	0.991	0.727	1.35	0.9526	0.9983
SBDS	SBDS	51119	0.996	0.864	1.148	0.9529	0.9983
IGFBP-4	IGFBP4	3487	1.004	0.872	1.157	0.9542	0.9983
BMP-6	BMP6	654	0.996	0.879	1.129	0.9542	0.9983
eIF-5	EIF5	1983	1.004	0.872	1.157	0.9543	0.9983
XTP3A	DCTPP1	79077	1.006	0.813	1.246	0.9551	0.9983
Cyclophilin A	PPIA	5478	1.003	0.888	1.134	0.9558	0.9983
IL-1b	IL1B	3553	0.991	0.714	1.374	0.956	0.9983
AFP	AFP	174	0.994	0.789	1.252	0.9567	0.9983
RASA1	RASA1	5921	0.99	0.692	1.418	0.9581	0.9983
TPSB2	TPSB2	64499	1.003	0.89	1.131	0.9586	0.9983
GPC2	GPC2	221914	1.034	0.288	3.714	0.9597	0.9983
HXK1	HK1	3098	1.011	0.666	1.533	0.9605	0.9983
Carbonic anhydrase XIII	CA13	377677	1.004	0.87	1.157	0.9609	0.9983
TGF-b2	TGFB2	7042	0.988	0.597	1.634	0.9624	0.9983
PTP-1B	PTPN1	5770	1.013	0.599	1.713	0.9626	0.9983
sL-Selectin	SELL	6402	1.004	0.866	1.162	0.9628	0.9983
TSP4	THBS4	7060	0.993	0.749	1.317	0.963	0.9983
HRG	HRG	3273	1.003	0.887	1.134	0.9633	0.9983
sICAM-1	ICAM1	3383	0.997	0.883	1.126	0.9644	0.9983
Flt3 ligand	FLT3LG	2323	0.993	0.734	1.344	0.9645	0.9983
Aggrecan	ACAN	176	1.006	0.761	1.331	0.9649	0.9983
Calcineurin	PPP3CA PPP3R1	5530 5534	1.003	0.859	1.172	0.9658	0.9983
PIANP	PIANP	196500	0.992	0.695	1.417	0.9659	0.9983
NAGK	NAGK	55577	1.003	0.865	1.164	0.9668	0.9983
PDK1	PDK1	5163	1.007	0.736	1.377	0.9673	0.9983
PTP-1C	PTPN6	5777	0.997	0.873	1.139	0.9676	0.9983
TrkA	NTRK1	4914	0.993	0.718	1.375	0.968	0.9983
OSM	OSM	5008	1.01	0.628	1.624	0.968	0.9983
Insulin	INS	3630	1.01	0.591	1.726	0.9699	0.9983
SNAA	NAPA	8775	0.997	0.865	1.15	0.9703	0.9983
MYPC1	MYBPC1	4604	1.004	0.812	1.241	0.9707	0.9983
CD30 Ligand	TNFSF8	944	0.997	0.858	1.159	0.9715	0.9983
FGF7	FGF7	2252	1.003	0.866	1.161	0.9723	0.9983
M2-PK	PKM2	5315	0.998	0.865	1.15	0.9731	0.9983
ATS1	ADAMTS1	9510	1.011	0.526	1.943	0.9733	0.9983
IL-7	IL7	3574	1.004	0.778	1.296	0.9738	0.9983
SOD	SOD1	6647	1.003	0.853	1.178	0.9744	0.9983
IL-10 Ra	IL10RA	3587	0.997	0.824	1.206	0.9744	0.9983
GRB2 adapter protein	GRB2	2885	1.002	0.881	1.14	0.9748	0.9983
ROBO3	ROBO3	64221	0.99	0.533	1.842	0.9759	0.9983
ERAB	HSD17B10	3028	1.002	0.859	1.169	0.9791	0.9983
kallikrein 13	KLK13	26085	0.997	0.803	1.239	0.9793	0.9983
Carbonic anhydrase VII	CA7	766	0.993	0.581	1.697	0.9794	0.9983
HINT1	HINT1	3094	0.998	0.871	1.144	0.9808	0.9983
PPID	PPID	5481	0.998	0.822	1.211	0.9813	0.9983
Glucagon	GCG	2641	0.996	0.726	1.368	0.9818	0.9983
CK2-A2:B	CSNK2A2 CSNK2B	1459 1460	1.006	0.607	1.667	0.9823	0.9983
Contactin-5	CNTN5	53942	1.002	0.854	1.175	0.9824	0.9983
PIK3CA/PIK3R1	PIK3CA PIK3R1	5290 5295	1.002	0.819	1.227	0.9828	0.9983
MAPK14	MAPK14	1432	0.998	0.866	1.151	0.9831	0.9983
VEGF sR2	KDR	3791	0.999	0.879	1.134	0.9853	0.9983
ISLR2	ISLR2	57611	1.001	0.872	1.15	0.9854	0.9983
PUR8	ADSL	158	0.998	0.795	1.253	0.986	0.9983
Troponin I	TNNI3	7137	1.006	0.52	1.947	0.9867	0.9983
ARSB	ARSB	411	0.997	0.669	1.485	0.9874	0.9983
Semaphorin 3A	SEMA3A	10371	1.001	0.85	1.18	0.9882	0.9983
NSF1C	NSFL1C	55968	0.999	0.856	1.167	0.9906	0.9983
Peroxiredoxin-1	PRDX1	5052	0.999	0.856	1.167	0.991	0.9983
CaMKK alpha	CAMKK1	84254	0.999	0.851	1.173	0.9911	0.9983
Lymphotoxin a1/b2	LTA LTB	4049 4050	1.002	0.659	1.525	0.9912	0.9983
PKB beta	AKT2	208	0.999	0.876	1.14	0.9914	0.9983
BOC	BOC	91653	0.999	0.83	1.203	0.9934	0.9983
ATPO	ATP5O	539	1	0.877	1.141	0.9952	0.9983
GSTA3	GSTA3	2940	0.999	0.71	1.405	0.9959	0.9983
IL-1 sR9	IL1RAPL2	26280	0.999	0.709	1.409	0.9964	0.9983
G-CSF-R	CSF3R	1441	1.001	0.675	1.484	0.9969	0.9983
HSP70 protein 8	HSPA8	3312	1	0.819	1.221	0.9972	0.9983
HCG	CGA CGB	1081 1082	1	0.851	1.175	0.9975	0.9983
TAK1-TAB1	MAP3K7 TAB1	6885 10454	1	0.764	1.308	0.998	0.9983
TRAIL R1	TNFRSF10A	8797	1	0.813	1.229	0.9983	0.9983
